# Supplementary material for: RNA-Seq Revealed Expression of Many Novel Genes Associated With Leishmania donovani Persistence and Clearance in the Host Macrophage
Source: Front Cell Infect Microbiol. 2019 Feb 5;9:17. doi: 10.3389/fcimb.2019.00017 (PMC6370631; doi:10.3389/fcimb.2019.00017)
Supplement: Supplementary Data Sheet 1 — Gene list for the DE genes in murine macrophage infected with (A) virulent and (B) non-virulent L. donovani parasites. In infected macrophages compared to uninfected control, genes that were differentially expressed (DE) at a P-value < 0.05 were used as input with up- and down-regulated genes considered separately. [file Data_Sheet_1.xlsx]

## Sheet: ReadMe
Headers	Description
Gene Name	Mouse Gene Name
Type	Version of Gene Symbol
MGI ID	Mouse Genome Informatics ID
Gene Symbol	Gene Symbol from Mouse Genome Informatics
Description	Gene Symbol description from Mouse Genome Informatics server/Database
Feature Type	protein coding genes has been filtered as reported in the paper provided
baseMean Control	Mean normalised read counts from condition/Sample Control (C)
baseMean Infected	Mean normalised read counts from condition/Sample Infected (A25 or A2nd)
foldChange	Fold change from condition/Sample Bihar to Bihar healthy
log2FoldChange	The logarithm (to basis 2) of the fold change
pval	Pvalue for the statistical significance of this fold change
Regulation	Regulation considered based on Log2 fold change, positive values considered as Up and negative considered as Down
Gene ontology (biological process)	Gene ontology biological process Description using Uniprot Database
Gene ontology (molecular function)	Gene ontology molecular function Description using Uniprot Database
Gene ontology (cellular component)	Gene ontology cellular component Description using Uniprot Database
Gene ontology IDs	Gene ontology Ids using Uniprot Database
Gene ontology (GO)	Gene ontology GO using Uniprot Database
Note:
Only protein coding genes used for Differential Gene Expression analysis in mouse

## Sheet: (A) Virulent
Gene Name	Type	MGI ID	Gene Symbol	Description	Feature Type	baseMean C	baseMean A2nd	foldChange	log2FoldChange	pval	Regulation	Gene ontology (biological process)	Gene ontology (molecular function)	Gene ontology (cellular component)	Gene ontology IDs	Gene ontology (GO)
Chil1	current symbol	MGI:1340899	Chil1	chitinase-like 1	protein coding gene	1.19737	974.633	813.975	9.66884	1.71896e-08	up	activation of NF-kappaB-inducing kinase activity [GO:0007250]; apoptotic process [GO:0006915]; carbohydrate metabolic process [GO:0005975]; cellular response to interleukin-1 [GO:0071347]; cellular response to tumor necrosis factor [GO:0071356]; inflammatory response [GO:0006954]; interleukin-8 secretion [GO:0072606]; lung development [GO:0030324]; positive regulation of angiogenesis [GO:0045766]…	chitin binding [GO:0008061]; hydrolase activity, hydrolyzing O-glycosyl compounds [GO:0004553]	cytoplasm [GO:0005737]; endoplasmic reticulum [GO:0005783]; extracellular exosome [GO:0070062]; extracellular region [GO:0005576]; extracellular space [GO:0005615]	GO:0007250; GO:0006915; GO:0005975; GO:0071347; GO:0071356; GO:0008061; GO:0005737; GO:0005783; GO:0070062; GO:0005576; GO:0005615; GO:0004553; GO:0006954; GO:0072606; GO:0030324; GO:0070374; GO:0045766; GO:0010800; GO:0051897; GO:0070555; GO:0070741; GO:0009612; GO:0034612	cytoplasm [GO:0005737]; endoplasmic reticulum [GO:0005783]; extracellular exosome [GO:0070062]; extracellular region [GO:0005576]; extracellular space [GO:0005615]; chitin binding [GO:0008061]; hydrolase activity, hydrolyzing O-glycosyl compounds [GO:0004553]; activation of NF-kappaB-inducing kinase activity [GO:0007250]; apoptotic process [GO:0006915]; carbohydrate metabolic process [GO:0005975]…
Il1b	current symbol; chicken symbol	MGI:96543; MGI:96547	Il1b; Il1rn	interleukin 1 beta; interleukin 1 receptor antagonist	protein coding gene	243.067	7057.95	29.0371	4.85982	1.34992e-06	up	activation of MAPK activity [GO:0000187]; aging [GO:0007568]; cellular response to antibiotic [GO:0071236]; cellular response to drug [GO:0035690]; cellular response to fatty acid [GO:0071398]; cellular response to glucose stimulus [GO:0071333]; cellular response to mechanical stimulus [GO:0071260]; cellular response to methotrexate [GO:0071414]; cellular response to organic cyclic compound [GO:0…	cytokine activity [GO:0005125]; interleukin-1 receptor binding [GO:0005149]; protein domain specific binding [GO:0019904]	autophagosome [GO:0005776]; cytosol [GO:0005829]; extracellular exosome [GO:0070062]; extracellular region [GO:0005576]; extracellular space [GO:0005615]; lysosome [GO:0005764]; secretory granule [GO:0030141]; vesicle [GO:0031982]	GO:0000165; GO:0000187; GO:0007568; GO:0005776; GO:0071236; GO:0035690; GO:0071398; GO:0071333; GO:0071260; GO:0071414; GO:0071407; GO:0071310; GO:0002439; GO:0005125; GO:0019221; GO:0005829; GO:0035234; GO:0008210; GO:0070062; GO:0005576; GO:0005615; GO:0097192; GO:0001660; GO:0009100; GO:0030213; GO:0006954; GO:0002437; GO:0032611; GO:0005149; GO:0050900; GO:0031663; GO:0005764; GO:0007613; GO:…	autophagosome [GO:0005776]; cytosol [GO:0005829]; extracellular exosome [GO:0070062]; extracellular region [GO:0005576]; extracellular space [GO:0005615]; lysosome [GO:0005764]; secretory granule [GO:0030141]; vesicle [GO:0031982]; cytokine activity [GO:0005125]; interleukin-1 receptor binding [GO:0005149]; protein domain specific binding [GO:0019904]; activation of MAPK activity [GO:0000187]; ag…
Cd79a	current symbol	MGI:101774	Cd79a	CD79A antigen (immunoglobulin-associated alpha)	protein coding gene	77.8293	2291.68	29.445	4.87995	7.92711e-06	up	adaptive immune response [GO:0002250]; B cell activation [GO:0042113]; B cell differentiation [GO:0030183]; B cell proliferation [GO:0042100]; B cell receptor signaling pathway [GO:0050853]	transmembrane signaling receptor activity [GO:0004888]	B cell receptor complex [GO:0019815]; external side of plasma membrane [GO:0009897]; integral component of membrane [GO:0016021]; membrane raft [GO:0045121]; multivesicular body [GO:0005771]; plasma membrane [GO:0005886]	GO:0042113; GO:0030183; GO:0042100; GO:0019815; GO:0050853; GO:0002250; GO:0009897; GO:0016021; GO:0045121; GO:0005771; GO:0005886; GO:0004888	B cell receptor complex [GO:0019815]; external side of plasma membrane [GO:0009897]; integral component of membrane [GO:0016021]; membrane raft [GO:0045121]; multivesicular body [GO:0005771]; plasma membrane [GO:0005886]; transmembrane signaling receptor activity [GO:0004888]; adaptive immune response [GO:0002250]; B cell activation [GO:0042113]; B cell differentiation [GO:0030183]; B cell prolif…
Cma1	current symbol	MGI:96941	Cma1	chymase 1, mast cell	protein coding gene	144.882	3499.32	24.1529	4.59412	8.94257e-06	up	immune response [GO:0006955]; interleukin-1 beta biosynthetic process [GO:0050720]; protein processing [GO:0016485]	serine-type endopeptidase activity [GO:0004252]	cytoplasm [GO:0005737]; extracellular region [GO:0005576]; intracellular [GO:0005622]; intracellular membrane-bounded organelle [GO:0043231]	GO:0005737; GO:0005576; GO:0006955; GO:0050720; GO:0005622; GO:0043231; GO:0016485; GO:0004252	cytoplasm [GO:0005737]; extracellular region [GO:0005576]; intracellular [GO:0005622]; intracellular membrane-bounded organelle [GO:0043231]; serine-type endopeptidase activity [GO:0004252]; immune response [GO:0006955]; interleukin-1 beta biosynthetic process [GO:0050720]; protein processing [GO:0016485]
Mcpt4	current symbol	MGI:96940	Mcpt4	mast cell protease 4	protein coding gene	222.712	4703.63	21.1198	4.40053	1.17131e-05	up	immune response [GO:0006955]; protein processing [GO:0016485]; proteolysis [GO:0006508]; regulation of angiotensin levels in blood [GO:0002002]	peptidase activity [GO:0008233]; serine-type endopeptidase activity [GO:0004252]	cytoplasm [GO:0005737]; intracellular [GO:0005622]; intracellular membrane-bounded organelle [GO:0043231]	GO:0005737; GO:0006955; GO:0005622; GO:0043231; GO:0008233; GO:0016485; GO:0006508; GO:0002002; GO:0004252	cytoplasm [GO:0005737]; intracellular [GO:0005622]; intracellular membrane-bounded organelle [GO:0043231]; peptidase activity [GO:0008233]; serine-type endopeptidase activity [GO:0004252]; immune response [GO:0006955]; protein processing [GO:0016485]; proteolysis [GO:0006508]; regulation of angiotensin levels in blood [GO:0002002]
Cd36	current symbol	MGI:107899	Cd36	CD36 antigen	protein coding gene	5669.57	403.383	0.0711488	-3.81302	8.02079e-05	down	amyloid fibril formation [GO:1990000]; apoptotic cell clearance [GO:0043277]; cell adhesion [GO:0007155]; cell surface receptor signaling pathway [GO:0007166]; cellular response to bacterial lipopeptide [GO:0071221]; cellular response to diacyl bacterial lipopeptide [GO:0071726]; cellular response to hydroperoxide [GO:0071447]; cellular response to lipopolysaccharide [GO:0071222]; cellular respon…	high-density lipoprotein particle binding [GO:0008035]; lipid binding [GO:0008289]; lipoprotein particle binding [GO:0071813]; lipoteichoic acid receptor activity [GO:0070892]; low-density lipoprotein particle binding [GO:0030169]; low-density lipoprotein receptor activity [GO:0005041]	apical part of cell [GO:0045177]; apical plasma membrane [GO:0016324]; brush border membrane [GO:0031526]; cell surface [GO:0009986]; cytosol [GO:0005829]; external side of plasma membrane [GO:0009897]; extracellular space [GO:0005615]; Golgi apparatus [GO:0005794]; integral component of membrane [GO:0016021]; membrane [GO:0016020]; membrane raft [GO:0045121]; plasma membrane [GO:0005886]	GO:0005794; GO:1990000; GO:0045177; GO:0016324; GO:0043277; GO:0031526; GO:0019934; GO:0007155; GO:0009986; GO:0007166; GO:0071221; GO:0071726; GO:0071447; GO:0071222; GO:0071223; GO:0071404; GO:0070508; GO:0030301; GO:0005829; GO:0050830; GO:0009897; GO:0005615; GO:0008035; GO:0016021; GO:0050702; GO:0050892; GO:0030299; GO:0008289; GO:0019915; GO:0071813; GO:0042953; GO:0070892; GO:0044539; GO:…	apical part of cell [GO:0045177]; apical plasma membrane [GO:0016324]; brush border membrane [GO:0031526]; cell surface [GO:0009986]; cytosol [GO:0005829]; external side of plasma membrane [GO:0009897]; extracellular space [GO:0005615]; Golgi apparatus [GO:0005794]; integral component of membrane [GO:0016021]; membrane [GO:0016020]; membrane raft [GO:0045121]; plasma membrane [GO:0005886]; high-d…
Il17a	current symbol; chicken symbol	MGI:107364; MGI:2676631	Il17a; Il17f	interleukin 17A; interleukin 17F	protein coding gene	7.18424	518.635	72.1906	6.17374	0.000105334	up	cell surface receptor signaling pathway [GO:0007166]; cellular response to glucocorticoid stimulus [GO:0071385]; cellular response to interleukin-1 [GO:0071347]; defense response to fungus [GO:0050832]; fibroblast activation [GO:0072537]; inflammatory response [GO:0006954]; positive regulation of cytokine production involved in inflammatory response [GO:1900017]; positive regulation of interleuki…	cytokine activity [GO:0005125]; cytokine receptor binding [GO:0005126]	cytoplasm [GO:0005737]; external side of plasma membrane [GO:0009897]; extracellular space [GO:0005615]	GO:0007166; GO:0071385; GO:0071347; GO:0005125; GO:0005126; GO:0005737; GO:0050832; GO:0009897; GO:0005615; GO:0072537; GO:0006954; GO:1900017; GO:0032747; GO:2000778; GO:0010940; GO:0045672; GO:0045944; GO:0043200	cytoplasm [GO:0005737]; external side of plasma membrane [GO:0009897]; extracellular space [GO:0005615]; cytokine activity [GO:0005125]; cytokine receptor binding [GO:0005126]; cell surface receptor signaling pathway [GO:0007166]; cellular response to glucocorticoid stimulus [GO:0071385]; cellular response to interleukin-1 [GO:0071347]; defense response to fungus [GO:0050832]; fibroblast activati…
Tfrc	current symbol	MGI:98822	Tfrc	transferrin receptor	protein coding gene	2106.18	126.109	0.0598758	-4.06188	0.000120085	down	acute-phase response [GO:0006953]; aging [GO:0007568]; cellular iron ion homeostasis [GO:0006879]; cellular response to drug [GO:0035690]; cellular response to extracellular stimulus [GO:0031668]; cellular response to iron ion [GO:0071281]; iron ion import [GO:0097286]; iron ion transmembrane transport [GO:0034755]; osteoclast differentiation [GO:0030316]; positive regulation of bone resorption […	double-stranded RNA binding [GO:0003725]; glycoprotein binding [GO:0001948]; identical protein binding [GO:0042802]; iron ion transmembrane transporter activity [GO:0005381]; poly(A) RNA binding [GO:0044822]; protein homodimerization activity [GO:0042803]; transferrin receptor activity [GO:0004998]; transferrin transmembrane transporter activity [GO:0033570]	basolateral plasma membrane [GO:0016323]; blood microparticle [GO:0072562]; cell surface [GO:0009986]; coated pit [GO:0005905]; cytoplasmic, membrane-bounded vesicle [GO:0016023]; endosome [GO:0005768]; external side of plasma membrane [GO:0009897]; extracellular exosome [GO:0070062]; extracellular region [GO:0005576]; extracellular space [GO:0005615]; extracellular vesicle [GO:1903561]; HFE-tran…	GO:1990712; GO:0006953; GO:0007568; GO:0016323; GO:0072562; GO:0009986; GO:0006879; GO:0035690; GO:0031668; GO:0071281; GO:0005905; GO:0016023; GO:0003725; GO:0005768; GO:0009897; GO:0070062; GO:0005576; GO:0005615; GO:1903561; GO:0001948; GO:0042802; GO:0005887; GO:0043231; GO:0097286; GO:0034755; GO:0005381; GO:0042470; GO:0016020; GO:0005739; GO:0030316; GO:0048471; GO:0005886; GO:0044822; GO:…	basolateral plasma membrane [GO:0016323]; blood microparticle [GO:0072562]; cell surface [GO:0009986]; coated pit [GO:0005905]; cytoplasmic, membrane-bounded vesicle [GO:0016023]; endosome [GO:0005768]; external side of plasma membrane [GO:0009897]; extracellular exosome [GO:0070062]; extracellular region [GO:0005576]; extracellular space [GO:0005615]; extracellular vesicle [GO:1903561]; HFE-tran…
Myo5a	current symbol	MGI:105976	Myo5a	myosin VA	protein coding gene	1924.18	111.076	0.0577266	-4.11462	0.000120955	down	actin filament-based movement [GO:0030048]; cellular response to insulin stimulus [GO:0032869]; developmental pigmentation [GO:0048066]; endoplasmic reticulum localization [GO:0051643]; exocytosis [GO:0006887]; insulin secretion [GO:0030073]; locomotion involved in locomotory behavior [GO:0031987]; long-chain fatty acid biosynthetic process [GO:0042759]; melanin biosynthetic process [GO:0042438];…	actin binding [GO:0003779]; ATP binding [GO:0005524]; calcium ion binding [GO:0005509]; calmodulin binding [GO:0005516]; microfilament motor activity [GO:0000146]; motor activity [GO:0003774]; poly(A) RNA binding [GO:0044822]; Rab GTPase binding [GO:0017137]	actin filament [GO:0005884]; actomyosin [GO:0042641]; cytoplasm [GO:0005737]; cytosol [GO:0005829]; early endosome [GO:0005769]; endoplasmic reticulum [GO:0005783]; extracellular exosome [GO:0070062]; filopodium tip [GO:0032433]; Golgi apparatus [GO:0005794]; insulin-responsive compartment [GO:0032593]; intermediate filament [GO:0005882]; late endosome [GO:0005770]; lysosome [GO:0005764]; melanos…	GO:0005524; GO:0005794; GO:0017137; GO:0003779; GO:0005884; GO:0030048; GO:0042641; GO:0005509; GO:0005516; GO:0032869; GO:0005737; GO:0005829; GO:0048066; GO:0005769; GO:0005783; GO:0051643; GO:0006887; GO:0070062; GO:0032433; GO:0030073; GO:0032593; GO:0005882; GO:0005770; GO:0031987; GO:0042759; GO:0005764; GO:0042438; GO:0006582; GO:0030318; GO:0042470; GO:0032400; GO:0032402; GO:0016020; GO:…	actin filament [GO:0005884]; actomyosin [GO:0042641]; cytoplasm [GO:0005737]; cytosol [GO:0005829]; early endosome [GO:0005769]; endoplasmic reticulum [GO:0005783]; extracellular exosome [GO:0070062]; filopodium tip [GO:0032433]; Golgi apparatus [GO:0005794]; insulin-responsive compartment [GO:0032593]; intermediate filament [GO:0005882]; late endosome [GO:0005770]; lysosome [GO:0005764]; melanos…
Il17f	current symbol	MGI:2676631	Il17f	interleukin 17F	protein coding gene	3.59212	420.086	116.946	6.8697	0.000125093	up	cartilage development [GO:0051216]; cell surface receptor signaling pathway [GO:0007166]; cytokine biosynthetic process [GO:0042089]; inflammatory response [GO:0006954]; lymphotoxin A biosynthetic process [GO:0042109]; negative regulation of angiogenesis [GO:0016525]; positive regulation of cytokine production involved in inflammatory response [GO:1900017]; positive regulation of interleukin-6 se…	cytokine activity [GO:0005125]; cytokine binding [GO:0019955]; cytokine receptor binding [GO:0005126]; protein homodimerization activity [GO:0042803]	extracellular space [GO:0005615]	GO:0051216; GO:0007166; GO:0005125; GO:0019955; GO:0042089; GO:0005126; GO:0005615; GO:0006954; GO:0042109; GO:0016525; GO:1900017; GO:2000778; GO:0045944; GO:0042803; GO:0045423; GO:0045076; GO:0045408; GO:0045414; GO:0017015	extracellular space [GO:0005615]; cytokine activity [GO:0005125]; cytokine binding [GO:0019955]; cytokine receptor binding [GO:0005126]; protein homodimerization activity [GO:0042803]; cartilage development [GO:0051216]; cell surface receptor signaling pathway [GO:0007166]; cytokine biosynthetic process [GO:0042089]; inflammatory response [GO:0006954]; lymphotoxin A biosynthetic process [GO:00421…
Gpnmb	current symbol	MGI:1934765	Gpnmb	glycoprotein (transmembrane) nmb	protein coding gene	40746.6	3631.28	0.0891185	-3.48813	0.000133461	down	-	-	-	-	-
Tpsb2	current symbol	MGI:96942	Tpsb2	tryptase beta 2	protein coding gene	419.081	5214.75	12.4433	3.6373	0.000157543	up	inflammatory response [GO:0006954]	heparin binding [GO:0008201]; peptidase activity [GO:0008233]; serine-type endopeptidase activity [GO:0004252]	extracellular region [GO:0005576]; extracellular space [GO:0005615]	GO:0005576; GO:0005615; GO:0008201; GO:0006954; GO:0008233; GO:0004252	extracellular region [GO:0005576]; extracellular space [GO:0005615]; heparin binding [GO:0008201]; peptidase activity [GO:0008233]; serine-type endopeptidase activity [GO:0004252]; inflammatory response [GO:0006954]
Tlr13	current symbol	MGI:3045213	Tlr13	toll-like receptor 13	protein coding gene	1805.64	107.736	0.0596663	-4.06694	0.000157686	down	inflammatory response [GO:0006954]; innate immune response [GO:0045087]; MyD88-dependent toll-like receptor signaling pathway [GO:0002755]; regulation of MAPK cascade [GO:0043408]; response to virus [GO:0009615]; toll-like receptor 13 signaling pathway [GO:0034178]	protein homodimerization activity [GO:0042803]; rRNA binding [GO:0019843]	cytoplasm [GO:0005737]; endosome [GO:0005768]; endosome membrane [GO:0010008]; integral component of membrane [GO:0016021]	GO:0002755; GO:0005737; GO:0005768; GO:0010008; GO:0006954; GO:0045087; GO:0016021; GO:0042803; GO:0019843; GO:0043408; GO:0009615; GO:0034178	cytoplasm [GO:0005737]; endosome [GO:0005768]; endosome membrane [GO:0010008]; integral component of membrane [GO:0016021]; protein homodimerization activity [GO:0042803]; rRNA binding [GO:0019843]; inflammatory response [GO:0006954]; innate immune response [GO:0045087]; MyD88-dependent toll-like receptor signaling pathway [GO:0002755]; regulation of MAPK cascade [GO:0043408]; response to virus […
Plac8	current symbol	MGI:2445289	Plac8	placenta-specific 8	protein coding gene	146.08	2155.55	14.756	3.88323	0.000201628	up	brown fat cell differentiation [GO:0050873]; defense response to bacterium [GO:0042742]; negative regulation of apoptotic process [GO:0043066]; negative regulation of multicellular organism growth [GO:0040015]; positive regulation of cell proliferation [GO:0008284]; positive regulation of transcription from RNA polymerase II promoter [GO:0045944]; response to cold [GO:0009409]	chromatin binding [GO:0003682]	nucleus [GO:0005634]	GO:0050873; GO:0003682; GO:0042742; GO:0043066; GO:0040015; GO:0005634; GO:0008284; GO:0045944; GO:0009409	nucleus [GO:0005634]; chromatin binding [GO:0003682]; brown fat cell differentiation [GO:0050873]; defense response to bacterium [GO:0042742]; negative regulation of apoptotic process [GO:0043066]; negative regulation of multicellular organism growth [GO:0040015]; positive regulation of cell proliferation [GO:0008284]; positive regulation of transcription from RNA polymerase II promoter [GO:00459…
Il7r	current symbol	MGI:96562	Il7r	interleukin 7 receptor	protein coding gene	852.53	34.2416	0.0401647	-4.63793	0.000239779	down	B cell proliferation [GO:0042100]; cell growth [GO:0016049]; cell morphogenesis [GO:0000902]; homeostasis of number of cells [GO:0048872]; immunoglobulin production [GO:0002377]; lymph node development [GO:0048535]; negative regulation of T cell mediated cytotoxicity [GO:0001915]; positive regulation of gene expression [GO:0010628]; positive regulation of T cell differentiation in thymus [GO:0033…	cytokine receptor activity [GO:0004896]	external side of plasma membrane [GO:0009897]; integral component of membrane [GO:0016021]; plasma membrane [GO:0005886]	GO:0042100; GO:0030217; GO:0016049; GO:0000902; GO:0004896; GO:0009897; GO:0048872; GO:0002377; GO:0016021; GO:0048535; GO:0001915; GO:0005886; GO:0033089; GO:0010628; GO:0008361	external side of plasma membrane [GO:0009897]; integral component of membrane [GO:0016021]; plasma membrane [GO:0005886]; cytokine receptor activity [GO:0004896]; B cell proliferation [GO:0042100]; cell growth [GO:0016049]; cell morphogenesis [GO:0000902]; homeostasis of number of cells [GO:0048872]; immunoglobulin production [GO:0002377]; lymph node development [GO:0048535]; negative regulation …
Tax1bp1	current symbol	MGI:1289308	Tax1bp1	Tax1 (human T cell leukemia virus type I) binding protein 1	protein coding gene	1762.53	115.252	0.0653901	-3.93478	0.000243257	down	apoptotic process [GO:0006915]; negative regulation of apoptotic process [GO:0043066]; negative regulation of NF-kappaB transcription factor activity [GO:0032088]	kinase binding [GO:0019900]; metal ion binding [GO:0046872]; ubiquitin binding [GO:0043130]	extracellular exosome [GO:0070062]	GO:0006915; GO:0070062; GO:0019900; GO:0046872; GO:0032088; GO:0043066; GO:0043130	extracellular exosome [GO:0070062]; kinase binding [GO:0019900]; metal ion binding [GO:0046872]; ubiquitin binding [GO:0043130]; apoptotic process [GO:0006915]; negative regulation of apoptotic process [GO:0043066]; negative regulation of NF-kappaB transcription factor activity [GO:0032088]
Met	current symbol; human synonym; human synonym	MGI:96969; MGI:1913910; MGI:1915147	Met; Sltm; Rnmt	met proto-oncogene; SAFB-like, transcription modulator; RNA (guanine-7-) methyltransferase	protein coding gene	674.121	21.7142	0.0322111	-4.9563	0.00026665	down	activation of MAPK activity [GO:0000187]; adult behavior [GO:0030534]; brain development [GO:0007420]; branching morphogenesis of an epithelial tube [GO:0048754]; cardiac muscle cell development [GO:0055013]; cardiac muscle contraction [GO:0060048]; endothelial cell morphogenesis [GO:0001886]; excitatory postsynaptic potential [GO:0060079]; glucose homeostasis [GO:0042593]; hepatocyte growth fact…	ATP binding [GO:0005524]; hepatocyte growth factor-activated receptor activity [GO:0005008]; protein kinase activity [GO:0004672]; protein phosphatase binding [GO:0019903]	basal plasma membrane [GO:0009925]; cell surface [GO:0009986]; integral component of membrane [GO:0016021]; membrane [GO:0016020]; postsynapse [GO:0098794]	GO:0005524; GO:0000187; GO:0030534; GO:0009925; GO:0007420; GO:0048754; GO:0055013; GO:0060048; GO:0009986; GO:0001886; GO:0060079; GO:0042593; GO:0048012; GO:0005008; GO:0016021; GO:0001889; GO:0016020; GO:0050804; GO:0014812; GO:0007517; GO:0051450; GO:0014902; GO:0010629; GO:1901299; GO:0071635; GO:0001890; GO:0050918; GO:2001028; GO:0010828; GO:1900745; GO:0045944; GO:0098794; GO:0046777; GO:…	basal plasma membrane [GO:0009925]; cell surface [GO:0009986]; integral component of membrane [GO:0016021]; membrane [GO:0016020]; postsynapse [GO:0098794]; ATP binding [GO:0005524]; hepatocyte growth factor-activated receptor activity [GO:0005008]; protein kinase activity [GO:0004672]; protein phosphatase binding [GO:0019903]; activation of MAPK activity [GO:0000187]; adult behavior [GO:0030534]…
Ahnak	current symbol	MGI:1316648	Ahnak	AHNAK nucleoprotein (desmoyokin)	protein coding gene	8890.5	878.589	0.0988234	-3.339	0.000329956	down	-	-	-	-	-
Mmp8	western clawed frog symbol; current symbol	MGI:97010; MGI:1202395	Mmp3; Mmp8	matrix metallopeptidase 3; matrix metallopeptidase 8	protein coding gene	996.215	50.9448	0.0511384	-4.28945	0.000346593	down	collagen catabolic process [GO:0030574]; endodermal cell differentiation [GO:0035987]; proteolysis [GO:0006508]	calcium ion binding [GO:0005509]; metalloendopeptidase activity [GO:0004222]; serine-type endopeptidase activity [GO:0004252]; zinc ion binding [GO:0008270]	extracellular space [GO:0005615]; proteinaceous extracellular matrix [GO:0005578]	GO:0005509; GO:0030574; GO:0035987; GO:0005615; GO:0004222; GO:0005578; GO:0006508; GO:0004252; GO:0008270	extracellular space [GO:0005615]; proteinaceous extracellular matrix [GO:0005578]; calcium ion binding [GO:0005509]; metalloendopeptidase activity [GO:0004222]; serine-type endopeptidase activity [GO:0004252]; zinc ion binding [GO:0008270]; collagen catabolic process [GO:0030574]; endodermal cell differentiation [GO:0035987]; proteolysis [GO:0006508]
Dennd4c	current symbol	MGI:1914769	Dennd4c	DENN/MADD domain containing 4C	protein coding gene	757.938	30.901	0.0407698	-4.61636	0.00036626	down	cellular response to insulin stimulus [GO:0032869]; positive regulation of GTPase activity [GO:0043547]; protein localization to plasma membrane [GO:0072659]; protein transport [GO:0015031]	Rab guanyl-nucleotide exchange factor activity [GO:0017112]	cytoplasmic vesicle membrane [GO:0030659]; cytosol [GO:0005829]; insulin-responsive compartment [GO:0032593]; plasma membrane [GO:0005886]; retromer complex [GO:0030904]	GO:0017112; GO:0032869; GO:0030659; GO:0005829; GO:0032593; GO:0005886; GO:0043547; GO:0072659; GO:0015031; GO:0030904	cytoplasmic vesicle membrane [GO:0030659]; cytosol [GO:0005829]; insulin-responsive compartment [GO:0032593]; plasma membrane [GO:0005886]; retromer complex [GO:0030904]; Rab guanyl-nucleotide exchange factor activity [GO:0017112]; cellular response to insulin stimulus [GO:0032869]; positive regulation of GTPase activity [GO:0043547]; protein localization to plasma membrane [GO:0072659]; protein …
Upp1	current symbol	MGI:1097668	Upp1	uridine phosphorylase 1	protein coding gene	108.961	1563.42	14.3484	3.84282	0.000403546	up	cellular response to glucose starvation [GO:0042149]; nucleotide catabolic process [GO:0009166]; pyrimidine nucleotide metabolic process [GO:0006220]; UMP salvage [GO:0044206]; uridine catabolic process [GO:0006218]; uridine metabolic process [GO:0046108]	uridine phosphorylase activity [GO:0004850]	cytoplasm [GO:0005737]	GO:0044206; GO:0042149; GO:0005737; GO:0009166; GO:0006220; GO:0006218; GO:0046108; GO:0004850	cytoplasm [GO:0005737]; uridine phosphorylase activity [GO:0004850]; cellular response to glucose starvation [GO:0042149]; nucleotide catabolic process [GO:0009166]; pyrimidine nucleotide metabolic process [GO:0006220]; UMP salvage [GO:0044206]; uridine catabolic process [GO:0006218]; uridine metabolic process [GO:0046108]
Cd79b	current symbol	MGI:96431	Cd79b	CD79B antigen	protein coding gene	69.4477	1163.38	16.7519	4.06625	0.000421786	up	adaptive immune response [GO:0002250]; B cell receptor signaling pathway [GO:0050853]	transmembrane signaling receptor activity [GO:0004888]	B cell receptor complex [GO:0019815]; cytoplasm [GO:0005737]; external side of plasma membrane [GO:0009897]; extracellular exosome [GO:0070062]; Golgi apparatus [GO:0005794]; integral component of membrane [GO:0016021]; nucleoplasm [GO:0005654]; plasma membrane [GO:0005886]	GO:0019815; GO:0050853; GO:0005794; GO:0002250; GO:0005737; GO:0009897; GO:0070062; GO:0016021; GO:0005654; GO:0005886; GO:0004888	B cell receptor complex [GO:0019815]; cytoplasm [GO:0005737]; external side of plasma membrane [GO:0009897]; extracellular exosome [GO:0070062]; Golgi apparatus [GO:0005794]; integral component of membrane [GO:0016021]; nucleoplasm [GO:0005654]; plasma membrane [GO:0005886]; transmembrane signaling receptor activity [GO:0004888]; adaptive immune response [GO:0002250]; B cell receptor signaling pa…
Scd1	current symbol	MGI:98239	Scd1	stearoyl-Coenzyme A desaturase 1	protein coding gene	58.6713	979.644	16.6972	4.06153	0.000650696	up	brown fat cell differentiation [GO:0050873]; cholesterol esterification [GO:0034435]; defense response to Gram-positive bacterium [GO:0050830]; fatty acid biosynthetic process [GO:0006633]; monounsaturated fatty acid biosynthetic process [GO:1903966]; negative regulation of growth of symbiont in host [GO:0044130]; positive regulation of cholesterol esterification [GO:0010873]; regulation of water…	iron ion binding [GO:0005506]; metal ion binding [GO:0046872]; oxidoreductase activity [GO:0016491]; palmitoyl-CoA 9-desaturase activity [GO:0032896]; stearoyl-CoA 9-desaturase activity [GO:0004768]	endoplasmic reticulum [GO:0005783]; endoplasmic reticulum membrane [GO:0005789]; integral component of endoplasmic reticulum membrane [GO:0030176]; integral component of membrane [GO:0016021]; membrane [GO:0016020]	GO:0050873; GO:0034435; GO:0050830; GO:0005783; GO:0005789; GO:0006633; GO:0030176; GO:0016021; GO:0005506; GO:0016020; GO:0046872; GO:1903966; GO:0044130; GO:0016491; GO:0032896; GO:0010873; GO:0033561; GO:0070542; GO:0048733; GO:0004768; GO:0034434; GO:1903699; GO:0006641; GO:0006636; GO:0050872	endoplasmic reticulum [GO:0005783]; endoplasmic reticulum membrane [GO:0005789]; integral component of endoplasmic reticulum membrane [GO:0030176]; integral component of membrane [GO:0016021]; membrane [GO:0016020]; iron ion binding [GO:0005506]; metal ion binding [GO:0046872]; oxidoreductase activity [GO:0016491]; palmitoyl-CoA 9-desaturase activity [GO:0032896]; stearoyl-CoA 9-desaturase activi…
Sgk1	current symbol	MGI:1340062	Sgk1	serum/glucocorticoid regulated kinase 1	protein coding gene	4869.72	525.316	0.107874	-3.21258	0.000700638	down	apoptotic process [GO:0006915]; cellular response to DNA damage stimulus [GO:0006974]; cellular response to insulin stimulus [GO:0032869]; cellular sodium ion homeostasis [GO:0006883]; glucocorticoid mediated signaling pathway [GO:0043402]; intracellular signal transduction [GO:0035556]; long-term memory [GO:0007616]; microtubule depolymerization [GO:0007019]; negative regulation of apoptotic pro…	ATP binding [GO:0005524]; calcium channel regulator activity [GO:0005246]; chloride channel regulator activity [GO:0017081]; cofactor binding [GO:0048037]; potassium channel regulator activity [GO:0015459]; protein kinase activity [GO:0004672]; protein serine/threonine/tyrosine kinase activity [GO:0004712]; protein serine/threonine kinase activity [GO:0004674]; sodium channel regulator activity […	cytoplasm [GO:0005737]; endoplasmic reticulum membrane [GO:0005789]; mitochondrion [GO:0005739]; neuron projection [GO:0043005]; nucleoplasm [GO:0005654]; nucleus [GO:0005634]; perinuclear region of cytoplasm [GO:0048471]; plasma membrane [GO:0005886]	GO:0005524; GO:0006915; GO:0005246; GO:0006974; GO:0032869; GO:0006883; GO:0017081; GO:0048037; GO:0005737; GO:0005789; GO:0043402; GO:0035556; GO:0007616; GO:0007019; GO:0005739; GO:0043066; GO:0031115; GO:0043005; GO:0048812; GO:0005654; GO:0005634; GO:0018105; GO:0048471; GO:0005886; GO:0030307; GO:0050775; GO:0010765; GO:0032411; GO:0015459; GO:0004672; GO:0006468; GO:0004674; GO:0004712; GO:…	cytoplasm [GO:0005737]; endoplasmic reticulum membrane [GO:0005789]; mitochondrion [GO:0005739]; neuron projection [GO:0043005]; nucleoplasm [GO:0005654]; nucleus [GO:0005634]; perinuclear region of cytoplasm [GO:0048471]; plasma membrane [GO:0005886]; ATP binding [GO:0005524]; calcium channel regulator activity [GO:0005246]; chloride channel regulator activity [GO:0017081]; cofactor binding [GO:…
Ch25h	current symbol	MGI:1333869	Ch25h	cholesterol 25-hydroxylase	protein coding gene	149.672	1754.67	11.7235	3.55133	0.000744211	up	cholesterol metabolic process [GO:0008203]; fatty acid biosynthetic process [GO:0006633]; sterol biosynthetic process [GO:0016126]	cholesterol 25-hydroxylase activity [GO:0001567]; iron ion binding [GO:0005506]; steroid hydroxylase activity [GO:0008395]	endoplasmic reticulum membrane [GO:0005789]; integral component of membrane [GO:0016021]	GO:0001567; GO:0008203; GO:0005789; GO:0006633; GO:0016021; GO:0005506; GO:0008395; GO:0016126	endoplasmic reticulum membrane [GO:0005789]; integral component of membrane [GO:0016021]; cholesterol 25-hydroxylase activity [GO:0001567]; iron ion binding [GO:0005506]; steroid hydroxylase activity [GO:0008395]; cholesterol metabolic process [GO:0008203]; fatty acid biosynthetic process [GO:0006633]; sterol biosynthetic process [GO:0016126]
Cd84	current symbol	MGI:1336885	Cd84	CD84 antigen	protein coding gene	3224.53	329.053	0.102047	-3.29269	0.000750791	down	adaptive immune response [GO:0002250]; cell adhesion [GO:0007155]; innate immune response [GO:0045087]; negative regulation of granulocyte macrophage colony-stimulating factor production [GO:0032685]; negative regulation of interleukin-10 secretion [GO:2001180]; negative regulation of interleukin-18 production [GO:0032701]; negative regulation of interleukin-6 secretion [GO:1900165]; negative reg…	-	extracellular exosome [GO:0070062]; integral component of membrane [GO:0016021]; plasma membrane [GO:0005886]	GO:0002250; GO:0007155; GO:0070062; GO:0045087; GO:0016021; GO:0032685; GO:2001180; GO:0032701; GO:1900165; GO:0033004; GO:0043305; GO:0005886; GO:0043410; GO:0051092; GO:0071639; GO:1904469; GO:0031664; GO:0043030; GO:2001256	extracellular exosome [GO:0070062]; integral component of membrane [GO:0016021]; plasma membrane [GO:0005886]; adaptive immune response [GO:0002250]; cell adhesion [GO:0007155]; innate immune response [GO:0045087]; negative regulation of granulocyte macrophage colony-stimulating factor production [GO:0032685]; negative regulation of interleukin-10 secretion [GO:2001180]; negative regulation of in…
Anxa1	current symbol	MGI:96819	Anxa1	annexin A1	protein coding gene	4995.44	560.393	0.112181	-3.1561	0.000829731	down	actin cytoskeleton reorganization [GO:0031532]; adaptive immune response [GO:0002250]; alpha-beta T cell differentiation [GO:0046632]; arachidonic acid secretion [GO:0050482]; cell surface receptor signaling pathway [GO:0007166]; cellular response to glucocorticoid stimulus [GO:0071385]; cellular response to hydrogen peroxide [GO:0070301]; DNA duplex unwinding [GO:0032508]; DNA rewinding [GO:0036…	annealing helicase activity [GO:0036310]; calcium-dependent phospholipid binding [GO:0005544]; calcium-dependent protein binding [GO:0048306]; calcium ion binding [GO:0005509]; double-stranded DNA-dependent ATPase activity [GO:0033676]; helicase activity [GO:0004386]; phospholipase A2 inhibitor activity [GO:0019834]; protein binding, bridging [GO:0030674]; single-stranded DNA binding [GO:0003697]…	apical plasma membrane [GO:0016324]; basolateral plasma membrane [GO:0016323]; cell surface [GO:0009986]; cornified envelope [GO:0001533]; cytoplasm [GO:0005737]; cytoplasmic vesicle membrane [GO:0030659]; cytosol [GO:0005829]; early endosome membrane [GO:0031901]; endosome [GO:0005768]; extracellular exosome [GO:0070062]; extracellular space [GO:0005615]; extrinsic component of endosome membrane…	GO:0032508; GO:0036292; GO:0007187; GO:0031532; GO:0002250; GO:0046632; GO:0036310; GO:0016324; GO:0050482; GO:0016323; GO:0005509; GO:0005544; GO:0048306; GO:0009986; GO:0007166; GO:0071385; GO:0070301; GO:0001533; GO:0005737; GO:0030659; GO:0005829; GO:0033676; GO:0031901; GO:0031018; GO:0005768; GO:0044849; GO:0070062; GO:0005615; GO:0031313; GO:0031232; GO:0019898; GO:0005925; GO:0042063; GO:…	apical plasma membrane [GO:0016324]; basolateral plasma membrane [GO:0016323]; cell surface [GO:0009986]; cornified envelope [GO:0001533]; cytoplasm [GO:0005737]; cytoplasmic vesicle membrane [GO:0030659]; cytosol [GO:0005829]; early endosome membrane [GO:0031901]; endosome [GO:0005768]; extracellular exosome [GO:0070062]; extracellular space [GO:0005615]; extrinsic component of endosome membrane…
Cd19	current symbol	MGI:88319	Cd19	CD19 antigen	protein coding gene	21.5527	567.074	26.311	4.7176	0.000841739	up	B cell receptor signaling pathway [GO:0050853]; cellular defense response [GO:0006968]; chromosome breakage [GO:0031052]; intracellular signal transduction [GO:0035556]; positive regulation of release of sequestered calcium ion into cytosol [GO:0051281]	receptor signaling protein activity [GO:0005057]	external side of plasma membrane [GO:0009897]; extracellular exosome [GO:0070062]; integral component of membrane [GO:0016021]; intracellular [GO:0005622]; protein complex [GO:0043234]	GO:0050853; GO:0006968; GO:0031052; GO:0009897; GO:0070062; GO:0016021; GO:0005622; GO:0035556; GO:0051281; GO:0043234; GO:0005057	external side of plasma membrane [GO:0009897]; extracellular exosome [GO:0070062]; integral component of membrane [GO:0016021]; intracellular [GO:0005622]; protein complex [GO:0043234]; receptor signaling protein activity [GO:0005057]; B cell receptor signaling pathway [GO:0050853]; cellular defense response [GO:0006968]; chromosome breakage [GO:0031052]; intracellular signal transduction [GO:003…
Sf3b1	current symbol; synonym	MGI:1932339; MGI:2441856	Sf3b1; Sf3b2	splicing factor 3b, subunit 1; splicing factor 3b, subunit 2	protein coding gene	1493.13	126.109	0.08446	-3.56559	0.000924174	down	anterior/posterior pattern specification [GO:0009952]; blastocyst formation [GO:0001825]; mRNA splicing, via spliceosome [GO:0000398]; spliceosomal complex assembly [GO:0000245]	chromatin binding [GO:0003682]; mRNA binding [GO:0003729]; poly(A) RNA binding [GO:0044822]	catalytic step 2 spliceosome [GO:0071013]; chromatin [GO:0000785]; nuclear matrix [GO:0016363]; nucleoplasm [GO:0005654]; nucleus [GO:0005634]; small nuclear ribonucleoprotein complex [GO:0030532]; U11/U12 snRNP [GO:0034693]; U12-type spliceosomal complex [GO:0005689]; U2 snRNP [GO:0005686]; U2-type prespliceosome [GO:0071004]	GO:0034693; GO:0005689; GO:0005686; GO:0071004; GO:0009952; GO:0001825; GO:0071013; GO:0000785; GO:0003682; GO:0003729; GO:0000398; GO:0016363; GO:0005654; GO:0005634; GO:0044822; GO:0030532; GO:0000245	catalytic step 2 spliceosome [GO:0071013]; chromatin [GO:0000785]; nuclear matrix [GO:0016363]; nucleoplasm [GO:0005654]; nucleus [GO:0005634]; small nuclear ribonucleoprotein complex [GO:0030532]; U11/U12 snRNP [GO:0034693]; U12-type spliceosomal complex [GO:0005689]; U2 snRNP [GO:0005686]; U2-type prespliceosome [GO:0071004]; chromatin binding [GO:0003682]; mRNA binding [GO:0003729]; poly(A) RN…
Fcmr	current symbol	MGI:1916419	Fcmr	Fc fragment of IgM receptor	protein coding gene	25.1449	585.448	23.283	4.54121	0.00104542	up	immune system process [GO:0002376]; inhibition of cysteine-type endopeptidase activity involved in apoptotic process [GO:1990001]; negative regulation of extrinsic apoptotic signaling pathway [GO:2001237]; negative regulation of lymphocyte apoptotic process [GO:0070229]	-	cell surface [GO:0009986]; external side of plasma membrane [GO:0009897]; integral component of membrane [GO:0016021]	GO:0009986; GO:0009897; GO:0002376; GO:1990001; GO:0016021; GO:2001237; GO:0070229	cell surface [GO:0009986]; external side of plasma membrane [GO:0009897]; integral component of membrane [GO:0016021]; immune system process [GO:0002376]; inhibition of cysteine-type endopeptidase activity involved in apoptotic process [GO:1990001]; negative regulation of extrinsic apoptotic signaling pathway [GO:2001237]; negative regulation of lymphocyte apoptotic process [GO:0070229]
Ogt	current symbol	MGI:1339639	Ogt	O-linked N-acetylglucosamine (GlcNAc) transferase (UDP-N-acetylglucosamine:polypeptide-N-acetylglucosaminyl transferase)	protein coding gene	1153.07	91.0326	0.0789479	-3.66296	0.00115982	down	apoptotic process [GO:0006915]; cellular response to glucose stimulus [GO:0071333]; cellular response to insulin stimulus [GO:0032869]; cellular response to lipopolysaccharide [GO:0071222]; cellular response to retinoic acid [GO:0071300]; cellular response to toxic substance [GO:0097237]; circadian regulation of gene expression [GO:0032922]; forebrain development [GO:0030900]; glucosamine metabol…	catalytic activity [GO:0003824]; enzyme activator activity [GO:0008047]; histone acetyltransferase activity (H4-K16 specific) [GO:0046972]; histone acetyltransferase activity (H4-K5 specific) [GO:0043995]; histone acetyltransferase activity (H4-K8 specific) [GO:0043996]; monosaccharide binding [GO:0048029]; N-acetyltransferase activity [GO:0008080]; peptide binding [GO:0042277]; phosphatidylinosi…	cytoplasm [GO:0005737]; cytosol [GO:0005829]; euchromatin [GO:0000791]; histone acetyltransferase complex [GO:0000123]; intracellular [GO:0005622]; microtubule organizing center [GO:0005815]; mitochondrion [GO:0005739]; MLL5-L complex [GO:0070688]; neuronal cell body [GO:0043025]; neuron projection [GO:0043005]; nucleus [GO:0005634]; plasma membrane [GO:0005886]; zymogen granule [GO:0042588]	GO:0070688; GO:0008080; GO:0006915; GO:0003824; GO:0071333; GO:0032869; GO:0071222; GO:0071300; GO:0097237; GO:0032922; GO:0005737; GO:0005829; GO:0008047; GO:0000791; GO:0030900; GO:0006041; GO:0080182; GO:0043984; GO:0043981; GO:0043982; GO:0046972; GO:0043995; GO:0043996; GO:0000123; GO:0005622; GO:0048312; GO:0005815; GO:0005739; GO:0048029; GO:0060548; GO:1900038; GO:0033137; GO:0010801; GO:…	cytoplasm [GO:0005737]; cytosol [GO:0005829]; euchromatin [GO:0000791]; histone acetyltransferase complex [GO:0000123]; intracellular [GO:0005622]; microtubule organizing center [GO:0005815]; mitochondrion [GO:0005739]; MLL5-L complex [GO:0070688]; neuron projection [GO:0043005]; neuronal cell body [GO:0043025]; nucleus [GO:0005634]; plasma membrane [GO:0005886]; zymogen granule [GO:0042588]; cat…
Cltc	current symbol	MGI:2388633	Cltc	clathrin, heavy polypeptide (Hc)	protein coding gene	3735.81	446.811	0.119602	-3.06368	0.00135976	down	intracellular protein transport [GO:0006886]; mitotic nuclear division [GO:0007067]; mitotic spindle assembly [GO:0090307]; negative regulation of hyaluronan biosynthetic process [GO:1900126]; negative regulation of protein localization to plasma membrane [GO:1903077]; osteoblast differentiation [GO:0001649]; receptor internalization [GO:0031623]; receptor-mediated endocytosis [GO:0006898]; retro…	clathrin light chain binding [GO:0032051]; double-stranded RNA binding [GO:0003725]; poly(A) RNA binding [GO:0044822]; protein kinase binding [GO:0019901]; structural molecule activity [GO:0005198]	clathrin-coated vesicle [GO:0030136]; clathrin coat of coated pit [GO:0030132]; clathrin coat of trans-Golgi network vesicle [GO:0030130]; clathrin complex [GO:0071439]; extracellular exosome [GO:0070062]; extracellular vesicle [GO:1903561]; focal adhesion [GO:0005925]; intracellular membrane-bounded organelle [GO:0043231]; melanosome [GO:0042470]; membrane [GO:0016020]; membrane coat [GO:0030117…	GO:0031523; GO:0030132; GO:0030130; GO:0071439; GO:0032051; GO:0030136; GO:0003725; GO:0070062; GO:1903561; GO:0005925; GO:0043231; GO:0006886; GO:0042470; GO:0016020; GO:0030117; GO:0005739; GO:0007067; GO:0090307; GO:0043209; GO:1900126; GO:1903077; GO:0001649; GO:0044822; GO:0043234; GO:0019901; GO:0031623; GO:0006898; GO:0042147; GO:0005819; GO:0005198; GO:0033572	clathrin coat of coated pit [GO:0030132]; clathrin coat of trans-Golgi network vesicle [GO:0030130]; clathrin complex [GO:0071439]; clathrin-coated vesicle [GO:0030136]; extracellular exosome [GO:0070062]; extracellular vesicle [GO:1903561]; focal adhesion [GO:0005925]; intracellular membrane-bounded organelle [GO:0043231]; melanosome [GO:0042470]; membrane [GO:0016020]; membrane coat [GO:0030117…
Eif3a	current symbol; human synonym	MGI:95301; MGI:1196288	Eif3a; Eif6	eukaryotic translation initiation factor 3, subunit A; eukaryotic translation initiation factor 6	protein coding gene	1635.61	170.373	0.104165	-3.26306	0.00181659	down	formation of cytoplasmic translation initiation complex [GO:0001732]; formation of translation preinitiation complex [GO:0001731]; regulation of translational initiation [GO:0006446]	poly(A) RNA binding [GO:0044822]; translation initiation factor activity [GO:0003743]	cytoplasm [GO:0005737]; eukaryotic 43S preinitiation complex [GO:0016282]; eukaryotic 48S preinitiation complex [GO:0033290]; eukaryotic translation initiation factor 3 complex [GO:0005852]; eukaryotic translation initiation factor 3 complex, eIF3m [GO:0071541]; membrane [GO:0016020]; microtubule organizing center [GO:0005815]; nucleolus [GO:0005730]; nucleus [GO:0005634]	GO:0005737; GO:0016282; GO:0033290; GO:0005852; GO:0071541; GO:0001732; GO:0001731; GO:0016020; GO:0005815; GO:0005730; GO:0005634; GO:0044822; GO:0006446; GO:0003743	cytoplasm [GO:0005737]; eukaryotic 43S preinitiation complex [GO:0016282]; eukaryotic 48S preinitiation complex [GO:0033290]; eukaryotic translation initiation factor 3 complex [GO:0005852]; eukaryotic translation initiation factor 3 complex, eIF3m [GO:0071541]; membrane [GO:0016020]; microtubule organizing center [GO:0005815]; nucleolus [GO:0005730]; nucleus [GO:0005634]; poly(A) RNA binding [GO…
Spib	current symbol	MGI:892986	Spib	Spi-B transcription factor (Spi-1/PU.1 related)	protein coding gene	38.316	650.59	16.9796	4.08573	0.00181714	up	macrophage differentiation [GO:0030225]; regulation of transcription, DNA-templated [GO:0006355]; regulation of transcription from RNA polymerase II promoter [GO:0006357]; transcription, DNA-templated [GO:0006351]	RNA polymerase II transcription factor activity, sequence-specific DNA binding [GO:0000981]; sequence-specific DNA binding [GO:0043565]; transcription factor activity, sequence-specific DNA binding [GO:0003700]	nucleus [GO:0005634]; transcription factor complex [GO:0005667]	GO:0000981; GO:0030225; GO:0005634; GO:0006357; GO:0006355; GO:0043565; GO:0003700; GO:0005667; GO:0006351	nucleus [GO:0005634]; transcription factor complex [GO:0005667]; RNA polymerase II transcription factor activity, sequence-specific DNA binding [GO:0000981]; sequence-specific DNA binding [GO:0043565]; transcription factor activity, sequence-specific DNA binding [GO:0003700]; macrophage differentiation [GO:0030225]; regulation of transcription from RNA polymerase II promoter [GO:0006357]; regulat…
Syngr1	current symbol	MGI:1328323	Syngr1	synaptogyrin 1	protein coding gene	584.318	31.7361	0.0543131	-4.20256	0.00186961	down	protein targeting [GO:0006605]; regulation of long-term neuronal synaptic plasticity [GO:0048169]; regulation of short-term neuronal synaptic plasticity [GO:0048172]	-	cell junction [GO:0030054]; integral component of membrane [GO:0016021]; melanosome [GO:0042470]; neuromuscular junction [GO:0031594]; synaptic vesicle [GO:0008021]; synaptic vesicle membrane [GO:0030672]; terminal bouton [GO:0043195]	GO:0030054; GO:0016021; GO:0042470; GO:0031594; GO:0006605; GO:0048169; GO:0048172; GO:0008021; GO:0030672; GO:0043195	cell junction [GO:0030054]; integral component of membrane [GO:0016021]; melanosome [GO:0042470]; neuromuscular junction [GO:0031594]; synaptic vesicle [GO:0008021]; synaptic vesicle membrane [GO:0030672]; terminal bouton [GO:0043195]; protein targeting [GO:0006605]; regulation of long-term neuronal synaptic plasticity [GO:0048169]; regulation of short-term neuronal synaptic plasticity [GO:004817…
Ccl4	current symbol	MGI:98261	Ccl4	chemokine (C-C motif) ligand 4	protein coding gene	342.449	2804.47	8.18946	3.03377	0.00188066	up	cellular response to drug [GO:0035690]; cellular response to interferon-gamma [GO:0071346]; cellular response to interleukin-1 [GO:0071347]; cellular response to tumor necrosis factor [GO:0071356]; chemokine-mediated signaling pathway [GO:0070098]; G-protein coupled receptor signaling pathway [GO:0007186]; inflammatory response [GO:0006954]; lymphocyte chemotaxis [GO:0048247]; monocyte chemotaxis…	CCR1 chemokine receptor binding [GO:0031726]; CCR5 chemokine receptor binding [GO:0031730]; CCR chemokine receptor binding [GO:0048020]; chemokine activity [GO:0008009]; identical protein binding [GO:0042802]	extracellular space [GO:0005615]	GO:0048020; GO:0031726; GO:0031730; GO:0007186; GO:0035690; GO:0071346; GO:0071347; GO:0071356; GO:0008009; GO:0070098; GO:0005615; GO:0042802; GO:0006954; GO:0048247; GO:0002548; GO:0043922; GO:0030593; GO:0070374; GO:0043547; GO:0051928; GO:0050850; GO:0050729; GO:2000503; GO:0032760; GO:0043117; GO:0009636	extracellular space [GO:0005615]; CCR chemokine receptor binding [GO:0048020]; CCR1 chemokine receptor binding [GO:0031726]; CCR5 chemokine receptor binding [GO:0031730]; chemokine activity [GO:0008009]; identical protein binding [GO:0042802]; cellular response to drug [GO:0035690]; cellular response to interferon-gamma [GO:0071346]; cellular response to interleukin-1 [GO:0071347]; cellular respo…
Ptprc	current symbol	MGI:97810	Ptprc	protein tyrosine phosphatase, receptor type, C	protein coding gene	2045.11	231.34	0.113118	-3.1441	0.00189244	down	activation of MAPK activity [GO:0000187]; B cell differentiation [GO:0030183]; B cell proliferation [GO:0042100]; B cell receptor signaling pathway [GO:0050853]; bone marrow development [GO:0048539]; cell cycle phase transition [GO:0044770]; defense response to virus [GO:0051607]; dephosphorylation [GO:0016311]; hematopoietic progenitor cell differentiation [GO:0002244]; heterotypic cell-cell adh…	heparan sulfate proteoglycan binding [GO:0043395]; heparin binding [GO:0008201]; protein kinase binding [GO:0019901]; protein tyrosine phosphatase activity [GO:0004725]	cell periphery [GO:0071944]; cell surface [GO:0009986]; external side of plasma membrane [GO:0009897]; extracellular exosome [GO:0070062]; focal adhesion [GO:0005925]; integral component of plasma membrane [GO:0005887]; intracellular [GO:0005622]; membrane [GO:0016020]; membrane raft [GO:0045121]; plasma membrane [GO:0005886]	GO:0030183; GO:0042100; GO:0050853; GO:0030217; GO:0042098; GO:0050852; GO:0000187; GO:0048539; GO:0044770; GO:0071944; GO:0009986; GO:0051607; GO:0016311; GO:0009897; GO:0070062; GO:0005925; GO:0002244; GO:0043395; GO:0008201; GO:0034113; GO:0002378; GO:0005887; GO:0005622; GO:0007159; GO:0016020; GO:0045121; GO:0001915; GO:0006933; GO:0001960; GO:0050732; GO:0031953; GO:0006469; GO:0045060; GO:…	cell periphery [GO:0071944]; cell surface [GO:0009986]; external side of plasma membrane [GO:0009897]; extracellular exosome [GO:0070062]; focal adhesion [GO:0005925]; integral component of plasma membrane [GO:0005887]; intracellular [GO:0005622]; membrane [GO:0016020]; membrane raft [GO:0045121]; plasma membrane [GO:0005886]; heparan sulfate proteoglycan binding [GO:0043395]; heparin binding [GO…
Rnf128	current symbol	MGI:1914139	Rnf128	ring finger protein 128	protein coding gene	2236.69	262.241	0.117245	-3.09241	0.00198255	down	negative regulation of cytokine biosynthetic process [GO:0042036]; regulation of protein stability [GO:0031647]	ligase activity [GO:0016874]; ubiquitin protein ligase activity [GO:0061630]; zinc ion binding [GO:0008270]	cytoskeleton [GO:0005856]; endoplasmic reticulum [GO:0005783]; Golgi apparatus [GO:0005794]; integral component of membrane [GO:0016021]; late endosome [GO:0005770]; perinuclear region of cytoplasm [GO:0048471]	GO:0005794; GO:0005856; GO:0005783; GO:0016021; GO:0005770; GO:0016874; GO:0042036; GO:0048471; GO:0031647; GO:0061630; GO:0008270	cytoskeleton [GO:0005856]; endoplasmic reticulum [GO:0005783]; Golgi apparatus [GO:0005794]; integral component of membrane [GO:0016021]; late endosome [GO:0005770]; perinuclear region of cytoplasm [GO:0048471]; ligase activity [GO:0016874]; ubiquitin protein ligase activity [GO:0061630]; zinc ion binding [GO:0008270]; negative regulation of cytokine biosynthetic process [GO:0042036]; regulation …
Tph1	current symbol	MGI:98796	Tph1	tryptophan hydroxylase 1	protein coding gene	23.9475	511.119	21.3433	4.41571	0.00200326	up	aromatic amino acid family metabolic process [GO:0009072]; bone remodeling [GO:0046849]; circadian rhythm [GO:0007623]; mammary gland alveolus development [GO:0060749]; negative regulation of ossification [GO:0030279]; positive regulation of fat cell differentiation [GO:0045600]; response to immobilization stress [GO:0035902]; serotonin biosynthetic process [GO:0042427]	amino acid binding [GO:0016597]; iron ion binding [GO:0005506]; tryptophan 5-monooxygenase activity [GO:0004510]	cytoplasm [GO:0005737]; neuron projection [GO:0043005]	GO:0016597; GO:0009072; GO:0046849; GO:0007623; GO:0005737; GO:0005506; GO:0060749; GO:0030279; GO:0043005; GO:0045600; GO:0035902; GO:0042427; GO:0004510	cytoplasm [GO:0005737]; neuron projection [GO:0043005]; amino acid binding [GO:0016597]; iron ion binding [GO:0005506]; tryptophan 5-monooxygenase activity [GO:0004510]; aromatic amino acid family metabolic process [GO:0009072]; bone remodeling [GO:0046849]; circadian rhythm [GO:0007623]; mammary gland alveolus development [GO:0060749]; negative regulation of ossification [GO:0030279]; positive r…
Ly75	current symbol	MGI:106662	Ly75	lymphocyte antigen 75	protein coding gene	446.62	18.3735	0.0411391	-4.60335	0.00209835	down	endocytosis [GO:0006897]	carbohydrate binding [GO:0030246]	external side of plasma membrane [GO:0009897]; extracellular exosome [GO:0070062]; integral component of membrane [GO:0016021]	GO:0030246; GO:0006897; GO:0009897; GO:0070062; GO:0016021	external side of plasma membrane [GO:0009897]; extracellular exosome [GO:0070062]; integral component of membrane [GO:0016021]; carbohydrate binding [GO:0030246]; endocytosis [GO:0006897]
Marcksl1	current symbol	MGI:97143	Marcksl1	MARCKS-like 1	protein coding gene	2144.5	14484.2	6.75412	2.75577	0.00209869	up	positive regulation of cell proliferation [GO:0008284]	-	cytoplasm [GO:0005737]; extracellular exosome [GO:0070062]; plasma membrane [GO:0005886]	GO:0005737; GO:0070062; GO:0005886; GO:0008284	cytoplasm [GO:0005737]; extracellular exosome [GO:0070062]; plasma membrane [GO:0005886]; positive regulation of cell proliferation [GO:0008284]
Rab8b	current symbol	MGI:2442982	Rab8b	RAB8B, member RAS oncogene family	protein coding gene	1726.61	191.252	0.110767	-3.1744	0.00214585	down	adherens junction organization [GO:0034332]; antigen processing and presentation [GO:0019882]; positive regulation of cell projection organization [GO:0031346]; positive regulation of corticotropin secretion [GO:0051461]; protein import into peroxisome membrane [GO:0045046]; protein secretion [GO:0009306]; small GTPase mediated signal transduction [GO:0007264]; vesicle docking involved in exocyto…	GDP binding [GO:0019003]; GTP binding [GO:0005525]; receptor binding [GO:0005102]	cell tip [GO:0051286]; extracellular exosome [GO:0070062]; mitochondrion [GO:0005739]; perinuclear region of cytoplasm [GO:0048471]; peroxisomal membrane [GO:0005778]; phagocytic vesicle [GO:0045335]; phagocytic vesicle membrane [GO:0030670]; plasma membrane [GO:0005886]	GO:0019003; GO:0005525; GO:0034332; GO:0019882; GO:0051286; GO:0070062; GO:0005739; GO:0048471; GO:0005778; GO:0045335; GO:0030670; GO:0005886; GO:0031346; GO:0051461; GO:0045046; GO:0009306; GO:0005102; GO:0007264; GO:0006904	cell tip [GO:0051286]; extracellular exosome [GO:0070062]; mitochondrion [GO:0005739]; perinuclear region of cytoplasm [GO:0048471]; peroxisomal membrane [GO:0005778]; phagocytic vesicle [GO:0045335]; phagocytic vesicle membrane [GO:0030670]; plasma membrane [GO:0005886]; GDP binding [GO:0019003]; GTP binding [GO:0005525]; receptor binding [GO:0005102]; adherens junction organization [GO:0034332]…
Abca1	current symbol	MGI:99607	Abca1	ATP-binding cassette, sub-family A (ABC1), member 1	protein coding gene	2134.92	252.219	0.11814	-3.08143	0.00215167	down	anion transmembrane transport [GO:0098656]; apolipoprotein A-I-mediated signaling pathway [GO:0038027]; cellular response to cholesterol [GO:0071397]; cellular response to lipopolysaccharide [GO:0071222]; cellular response to retinoic acid [GO:0071300]; cholesterol efflux [GO:0033344]; cholesterol homeostasis [GO:0042632]; cholesterol metabolic process [GO:0008203]; endosomal transport [GO:001619…	anion transmembrane transporter activity [GO:0008509]; apolipoprotein A-I binding [GO:0034186]; apolipoprotein A-I receptor activity [GO:0034188]; apolipoprotein binding [GO:0034185]; ATPase activity, coupled to transmembrane movement of substances [GO:0042626]; ATPase binding [GO:0051117]; ATP binding [GO:0005524]; cholesterol transporter activity [GO:0017127]; phospholipid transporter activity …	endocytic vesicle [GO:0030139]; external side of plasma membrane [GO:0009897]; Golgi apparatus [GO:0005794]; high-density lipoprotein particle [GO:0034364]; integral component of plasma membrane [GO:0005887]; intracellular membrane-bounded organelle [GO:0043231]; membrane raft [GO:0045121]; perinuclear region of cytoplasm [GO:0048471]; phagocytic vesicle [GO:0045335]; plasma membrane [GO:0005886]	GO:0005524; GO:0042626; GO:0051117; GO:0007186; GO:0005794; GO:0098656; GO:0008509; GO:0034186; GO:0034188; GO:0038027; GO:0034185; GO:0071397; GO:0071222; GO:0071300; GO:0033344; GO:0042632; GO:0008203; GO:0017127; GO:0030139; GO:0016197; GO:0009897; GO:0034364; GO:0034380; GO:0005887; GO:0050702; GO:0032367; GO:0043231; GO:0042158; GO:0042157; GO:0007040; GO:0045121; GO:0002790; GO:0048471; GO:…	endocytic vesicle [GO:0030139]; external side of plasma membrane [GO:0009897]; Golgi apparatus [GO:0005794]; high-density lipoprotein particle [GO:0034364]; integral component of plasma membrane [GO:0005887]; intracellular membrane-bounded organelle [GO:0043231]; membrane raft [GO:0045121]; perinuclear region of cytoplasm [GO:0048471]; phagocytic vesicle [GO:0045335]; plasma membrane [GO:0005886]…
Arl5a	current symbol	MGI:1922673	Arl5a	ADP-ribosylation factor-like 5A	protein coding gene	1456.01	151.999	0.104395	-3.25988	0.00216905	down	small GTPase mediated signal transduction [GO:0007264]	GTP binding [GO:0005525]	intracellular [GO:0005622]	GO:0005525; GO:0005622; GO:0007264	intracellular [GO:0005622]; GTP binding [GO:0005525]; small GTPase mediated signal transduction [GO:0007264]
Ddx3x	current symbol	MGI:103064	Ddx3x	DEAD/H (Asp-Glu-Ala-Asp/His) box polypeptide 3, X-linked	protein coding gene	1482.35	156.175	0.105357	-3.24665	0.00218665	down	-	-	-	-	-
Hsp90aa1	current symbol	MGI:96250	Hsp90aa1	heat shock protein 90, alpha (cytosolic), class A member 1	protein coding gene	3049.71	394.196	0.129257	-2.95169	0.00223909	down	chaperone-mediated protein complex assembly [GO:0051131]; nitric oxide biosynthetic process [GO:0006809]; positive regulation of cytotoxic T cell differentiation [GO:0045585]; positive regulation of nitric oxide biosynthetic process [GO:0045429]; protein import into mitochondrial outer membrane [GO:0045040]; protein refolding [GO:0042026]; regulation of catalytic activity [GO:0050790]; regulation…	ATPase activity [GO:0016887]; ATP binding [GO:0005524]; GTPase binding [GO:0051020]; histone deacetylase binding [GO:0042826]; identical protein binding [GO:0042802]; MHC class II protein complex binding [GO:0023026]; nitric-oxide synthase regulator activity [GO:0030235]; poly(A) RNA binding [GO:0044822]; protein homodimerization activity [GO:0042803]; TPR domain binding [GO:0030911]; unfolded pr…	cytoplasm [GO:0005737]; cytosol [GO:0005829]; extracellular exosome [GO:0070062]; intracellular [GO:0005622]; melanosome [GO:0042470]; membrane [GO:0016020]; myelin sheath [GO:0043209]; nucleoplasm [GO:0005654]; nucleus [GO:0005634]; ruffle membrane [GO:0032587]	GO:0005524; GO:0016887; GO:0051020; GO:0023026; GO:0030911; GO:0051131; GO:0005737; GO:0005829; GO:0070062; GO:0042826; GO:0042802; GO:0005622; GO:0042470; GO:0016020; GO:0043209; GO:0006809; GO:0030235; GO:0005654; GO:0005634; GO:0044822; GO:0045585; GO:0045429; GO:0042803; GO:0045040; GO:0042026; GO:0050790; GO:0031396; GO:0046677; GO:0009409; GO:0009408; GO:0006986; GO:0032587; GO:0051082	cytoplasm [GO:0005737]; cytosol [GO:0005829]; extracellular exosome [GO:0070062]; intracellular [GO:0005622]; melanosome [GO:0042470]; membrane [GO:0016020]; myelin sheath [GO:0043209]; nucleoplasm [GO:0005654]; nucleus [GO:0005634]; ruffle membrane [GO:0032587]; ATP binding [GO:0005524]; ATPase activity [GO:0016887]; GTPase binding [GO:0051020]; histone deacetylase binding [GO:0042826]; identica…
Erap1	current symbol	MGI:1933403	Erap1	endoplasmic reticulum aminopeptidase 1	protein coding gene	870.491	70.9887	0.0815502	-3.61617	0.00231933	down	adaptive immune response [GO:0002250]; antigen processing and presentation of endogenous peptide antigen via MHC class I [GO:0019885]; membrane protein ectodomain proteolysis [GO:0006509]; peptide catabolic process [GO:0043171]; positive regulation of angiogenesis [GO:0045766]; proteolysis [GO:0006508]; regulation of blood pressure [GO:0008217]	aminopeptidase activity [GO:0004177]; interleukin-6 receptor binding [GO:0005138]; metalloaminopeptidase activity [GO:0070006]; metalloexopeptidase activity [GO:0008235]; peptidase activity [GO:0008233]; peptide binding [GO:0042277]; zinc ion binding [GO:0008270]	cytoplasm [GO:0005737]; endoplasmic reticulum lumen [GO:0005788]; endoplasmic reticulum membrane [GO:0005789]; extracellular exosome [GO:0070062]; extracellular region [GO:0005576]; extracellular space [GO:0005615]; integral component of membrane [GO:0016021]; membrane [GO:0016020]; plasma membrane [GO:0005886]	GO:0002250; GO:0004177; GO:0019885; GO:0005737; GO:0005788; GO:0005789; GO:0070062; GO:0005576; GO:0005615; GO:0016021; GO:0005138; GO:0016020; GO:0006509; GO:0070006; GO:0008235; GO:0008233; GO:0042277; GO:0043171; GO:0005886; GO:0045766; GO:0006508; GO:0008217; GO:0008270	cytoplasm [GO:0005737]; endoplasmic reticulum lumen [GO:0005788]; endoplasmic reticulum membrane [GO:0005789]; extracellular exosome [GO:0070062]; extracellular region [GO:0005576]; extracellular space [GO:0005615]; integral component of membrane [GO:0016021]; membrane [GO:0016020]; plasma membrane [GO:0005886]; aminopeptidase activity [GO:0004177]; interleukin-6 receptor binding [GO:0005138]; me…
Zfp445	current symbol	MGI:2143340	Zfp445	zinc finger protein 445	protein coding gene	530.437	28.3955	0.0535323	-4.22345	0.00237289	down	transcription, DNA-templated [GO:0006351]	DNA binding [GO:0003677]; metal ion binding [GO:0046872]; transcription factor activity, sequence-specific DNA binding [GO:0003700]	extracellular exosome [GO:0070062]; nucleus [GO:0005634]	GO:0003677; GO:0070062; GO:0046872; GO:0005634; GO:0003700; GO:0006351	extracellular exosome [GO:0070062]; nucleus [GO:0005634]; DNA binding [GO:0003677]; metal ion binding [GO:0046872]; transcription factor activity, sequence-specific DNA binding [GO:0003700]; transcription, DNA-templated [GO:0006351]
Smg1	current symbol	MGI:1919742	Smg1	SMG1 homolog, phosphatidylinositol 3-kinase-related kinase (C. elegans)	protein coding gene	706.451	50.1097	0.0709316	-3.81743	0.00242361	down	DNA repair [GO:0006281]; nuclear-transcribed mRNA catabolic process, nonsense-mediated decay [GO:0000184]; peptidyl-serine phosphorylation [GO:0018105]; phosphatidylinositol phosphorylation [GO:0046854]; protein autophosphorylation [GO:0046777]; telomere maintenance [GO:0000723]	ATP binding [GO:0005524]; kinase activity [GO:0016301]; metal ion binding [GO:0046872]; poly(A) RNA binding [GO:0044822]; protein serine/threonine kinase activity [GO:0004674]; telomeric DNA binding [GO:0042162]	cytoplasm [GO:0005737]; nucleus [GO:0005634]	GO:0005524; GO:0006281; GO:0005737; GO:0016301; GO:0046872; GO:0000184; GO:0005634; GO:0018105; GO:0046854; GO:0044822; GO:0046777; GO:0004674; GO:0000723; GO:0042162	cytoplasm [GO:0005737]; nucleus [GO:0005634]; ATP binding [GO:0005524]; kinase activity [GO:0016301]; metal ion binding [GO:0046872]; poly(A) RNA binding [GO:0044822]; protein serine/threonine kinase activity [GO:0004674]; telomeric DNA binding [GO:0042162]; DNA repair [GO:0006281]; nuclear-transcribed mRNA catabolic process, nonsense-mediated decay [GO:0000184]; peptidyl-serine phosphorylation […
Dmxl2	current symbol	MGI:2444630	Dmxl2	Dmx-like 2	protein coding gene	464.581	21.7142	0.0467393	-4.41922	0.00250761	down	-	Rab GTPase binding [GO:0017137]	cell junction [GO:0030054]; extracellular space [GO:0005615]; synaptic vesicle [GO:0008021]; synaptic vesicle membrane [GO:0030672]	GO:0017137; GO:0030054; GO:0005615; GO:0008021; GO:0030672	cell junction [GO:0030054]; extracellular space [GO:0005615]; synaptic vesicle [GO:0008021]; synaptic vesicle membrane [GO:0030672]; Rab GTPase binding [GO:0017137]
Dtx1	current symbol; zebrafish symbol	MGI:1352744; MGI:2672905	Dtx1; Dtx4	deltex 1, E3 ubiquitin ligase; deltex 4, E3 ubiquitin ligase	protein coding gene	7.18424	313.185	43.5934	5.44604	0.00251843	up	glial cell differentiation [GO:0010001]; negative regulation of neuron differentiation [GO:0045665]; negative regulation of T cell differentiation [GO:0045581]; Notch signaling pathway [GO:0007219]; protein ubiquitination [GO:0016567]; regulation of Notch signaling pathway [GO:0008593]	ligase activity [GO:0016874]; Notch binding [GO:0005112]; ubiquitin protein ligase binding [GO:0031625]; zinc ion binding [GO:0008270]	cytosol [GO:0005829]; nucleus [GO:0005634]	GO:0005112; GO:0007219; GO:0005829; GO:0010001; GO:0016874; GO:0045581; GO:0045665; GO:0005634; GO:0016567; GO:0008593; GO:0031625; GO:0008270	cytosol [GO:0005829]; nucleus [GO:0005634]; ligase activity [GO:0016874]; Notch binding [GO:0005112]; ubiquitin protein ligase binding [GO:0031625]; zinc ion binding [GO:0008270]; glial cell differentiation [GO:0010001]; negative regulation of neuron differentiation [GO:0045665]; negative regulation of T cell differentiation [GO:0045581]; Notch signaling pathway [GO:0007219]; protein ubiquitinati…
F13a1	current symbol	MGI:1921395	F13a1	coagulation factor XIII, A1 subunit	protein coding gene	2411.51	309.01	0.128139	-2.96421	0.0026516	down	blood coagulation [GO:0007596]; peptide cross-linking [GO:0018149]	metal ion binding [GO:0046872]; protein-glutamine gamma-glutamyltransferase activity [GO:0003810]	blood microparticle [GO:0072562]; cytoplasm [GO:0005737]	GO:0007596; GO:0072562; GO:0005737; GO:0046872; GO:0018149; GO:0003810	blood microparticle [GO:0072562]; cytoplasm [GO:0005737]; metal ion binding [GO:0046872]; protein-glutamine gamma-glutamyltransferase activity [GO:0003810]; blood coagulation [GO:0007596]; peptide cross-linking [GO:0018149]
Atp2b1	current symbol	MGI:104653	Atp2b1	ATPase, Ca++ transporting, plasma membrane 1	protein coding gene	1391.35	151.164	0.108646	-3.2023	0.00269295	down	aging [GO:0007568]; brain development [GO:0007420]; calcium ion export [GO:1901660]; calcium ion transport [GO:0006816]; cellular calcium ion homeostasis [GO:0006874]; cellular response to corticosterone stimulus [GO:0071386]; cellular response to vitamin D [GO:0071305]; neural retina development [GO:0003407]; response to cold [GO:0009409]	ATP binding [GO:0005524]; calcium-transporting ATPase activity [GO:0005388]; metal ion binding [GO:0046872]; PDZ domain binding [GO:0030165]	apical plasma membrane [GO:0016324]; basolateral plasma membrane [GO:0016323]; cell junction [GO:0030054]; cytoplasmic side of plasma membrane [GO:0009898]; dendritic spine membrane [GO:0032591]; extracellular exosome [GO:0070062]; integral component of plasma membrane [GO:0005887]; intracellular membrane-bounded organelle [GO:0043231]; membrane [GO:0016020]; membrane raft [GO:0045121]; neuronal …	GO:0005524; GO:0030165; GO:0007568; GO:0016324; GO:0016323; GO:0007420; GO:1901660; GO:0006816; GO:0005388; GO:0030054; GO:0006874; GO:0071386; GO:0071305; GO:0009898; GO:0032591; GO:0070062; GO:0005887; GO:0043231; GO:0016020; GO:0045121; GO:0046872; GO:0003407; GO:0032809; GO:0005634; GO:0005886; GO:0009409	apical plasma membrane [GO:0016324]; basolateral plasma membrane [GO:0016323]; cell junction [GO:0030054]; cytoplasmic side of plasma membrane [GO:0009898]; dendritic spine membrane [GO:0032591]; extracellular exosome [GO:0070062]; integral component of plasma membrane [GO:0005887]; intracellular membrane-bounded organelle [GO:0043231]; membrane [GO:0016020]; membrane raft [GO:0045121]; neuronal …
Lsp1	current symbol	MGI:96832	Lsp1	lymphocyte specific 1	protein coding gene	76.6319	888.611	11.5958	3.53554	0.00271875	up	apoptotic process [GO:0006915]; chemotaxis [GO:0006935]; cytoskeleton organization [GO:0007010]; defense response [GO:0006952]	actin binding [GO:0003779]; signal transducer activity [GO:0004871]	extracellular exosome [GO:0070062]; membrane [GO:0016020]; plasma membrane [GO:0005886]	GO:0003779; GO:0006915; GO:0006935; GO:0007010; GO:0006952; GO:0070062; GO:0016020; GO:0005886; GO:0004871	extracellular exosome [GO:0070062]; membrane [GO:0016020]; plasma membrane [GO:0005886]; actin binding [GO:0003779]; signal transducer activity [GO:0004871]; apoptotic process [GO:0006915]; chemotaxis [GO:0006935]; cytoskeleton organization [GO:0007010]; defense response [GO:0006952]
Iqgap2	current symbol	MGI:2449975	Iqgap2	IQ motif containing GTPase activating protein 2	protein coding gene	326.883	9.18677	0.0281042	-5.15307	0.00273611	down	Arp2/3 complex-mediated actin nucleation [GO:0034314]; small GTPase mediated signal transduction [GO:0007264]; thrombin receptor signaling pathway [GO:0070493]	actin filament binding [GO:0051015]; Arp2/3 complex binding [GO:0071933]; calmodulin binding [GO:0005516]; GTPase activator activity [GO:0005096]; phosphatidylinositol-3,4,5-trisphosphate binding [GO:0005547]; Rac GTPase binding [GO:0048365]; Rho GTPase binding [GO:0017048]	cell surface [GO:0009986]; cytoplasm [GO:0005737]; extracellular exosome [GO:0070062]; filamentous actin [GO:0031941]; filopodium [GO:0030175]; lamellipodium [GO:0030027]; microtubule [GO:0005874]; microvillus [GO:0005902]	GO:0071933; GO:0034314; GO:0005096; GO:0048365; GO:0017048; GO:0051015; GO:0005516; GO:0009986; GO:0005737; GO:0070062; GO:0031941; GO:0030175; GO:0030027; GO:0005874; GO:0005902; GO:0005547; GO:0007264; GO:0070493	cell surface [GO:0009986]; cytoplasm [GO:0005737]; extracellular exosome [GO:0070062]; filamentous actin [GO:0031941]; filopodium [GO:0030175]; lamellipodium [GO:0030027]; microtubule [GO:0005874]; microvillus [GO:0005902]; actin filament binding [GO:0051015]; Arp2/3 complex binding [GO:0071933]; calmodulin binding [GO:0005516]; GTPase activator activity [GO:0005096]; phosphatidylinositol-3,4,5-t…
Dmpk	current symbol	MGI:94906	Dmpk	dystrophia myotonica-protein kinase	protein coding gene	131.711	1261.09	9.57469	3.25923	0.0027415	up	cellular calcium ion homeostasis [GO:0006874]; muscle cell apoptotic process [GO:0010657]; nuclear envelope organization [GO:0006998]; peptidyl-serine phosphorylation [GO:0018105]; protein phosphorylation [GO:0006468]; regulation of catalytic activity [GO:0050790]; regulation of excitatory postsynaptic membrane potential involved in skeletal muscle contraction [GO:0014853]; regulation of heart co…	ATP binding [GO:0005524]; metal ion binding [GO:0046872]; myosin phosphatase regulator activity [GO:0017020]; protein serine/threonine kinase activity [GO:0004674]	cytosol [GO:0005829]; endoplasmic reticulum membrane [GO:0005789]; integral component of mitochondrial outer membrane [GO:0031307]; nuclear membrane [GO:0031965]; nuclear outer membrane [GO:0005640]; plasma membrane [GO:0005886]; sarcoplasmic reticulum membrane [GO:0033017]	GO:0005524; GO:0006874; GO:0005829; GO:0005789; GO:0031307; GO:0046872; GO:0010657; GO:0017020; GO:0006998; GO:0031965; GO:0005640; GO:0018105; GO:0005886; GO:0006468; GO:0004674; GO:0050790; GO:0014853; GO:0008016; GO:0010830; GO:0014722; GO:0002028; GO:0051823; GO:0033017	cytosol [GO:0005829]; endoplasmic reticulum membrane [GO:0005789]; integral component of mitochondrial outer membrane [GO:0031307]; nuclear membrane [GO:0031965]; nuclear outer membrane [GO:0005640]; plasma membrane [GO:0005886]; sarcoplasmic reticulum membrane [GO:0033017]; ATP binding [GO:0005524]; metal ion binding [GO:0046872]; myosin phosphatase regulator activity [GO:0017020]; protein serin…
Lrrk2	current symbol	MGI:1913975	Lrrk2	leucine-rich repeat kinase 2	protein coding gene	397.528	15.8681	0.0399168	-4.64686	0.00285403	down	activation of MAPK activity [GO:0000187]; activation of MAPKK activity [GO:0000186]; autophagy [GO:0006914]; calcium-mediated signaling [GO:0019722]; cellular protein localization [GO:0034613]; cellular response to dopamine [GO:1903351]; cellular response to manganese ion [GO:0071287]; cellular response to oxidative stress [GO:0034599]; cellular response to starvation [GO:0009267]; determination …	actin binding [GO:0003779]; ATP binding [GO:0005524]; beta-catenin destruction complex binding [GO:1904713]; clathrin binding [GO:0030276]; glycoprotein binding [GO:0001948]; GTPase activator activity [GO:0005096]; GTPase activity [GO:0003924]; GTP binding [GO:0005525]; GTP-dependent protein kinase activity [GO:0034211]; identical protein binding [GO:0042802]; ion channel binding [GO:0044325]; ki…	amphisome [GO:0044753]; autolysosome [GO:0044754]; axon [GO:0030424]; caveola [GO:0005901]; cell junction [GO:0030054]; cytoplasm [GO:0005737]; cytoplasmic side of mitochondrial outer membrane [GO:0032473]; cytoplasmic vesicle [GO:0031410]; cytosol [GO:0005829]; dendrite [GO:0030425]; dendrite cytoplasm [GO:0032839]; endoplasmic reticulum [GO:0005783]; endosome [GO:0005768]; extracellular exosome…	GO:0005524; GO:0005525; GO:0046039; GO:0034211; GO:0005096; GO:0003924; GO:0005794; GO:0007030; GO:0005798; GO:0004708; GO:0000165; GO:0017048; GO:0000149; GO:1990909; GO:1904887; GO:0003779; GO:0000187; GO:0000186; GO:0044753; GO:0044754; GO:0006914; GO:0030424; GO:1904713; GO:0019722; GO:0005901; GO:0030054; GO:0034613; GO:1903351; GO:0071287; GO:0034599; GO:0009267; GO:0030276; GO:0005737; GO:…	amphisome [GO:0044753]; autolysosome [GO:0044754]; axon [GO:0030424]; caveola [GO:0005901]; cell junction [GO:0030054]; cytoplasm [GO:0005737]; cytoplasmic side of mitochondrial outer membrane [GO:0032473]; cytoplasmic vesicle [GO:0031410]; cytosol [GO:0005829]; dendrite [GO:0030425]; dendrite cytoplasm [GO:0032839]; endoplasmic reticulum [GO:0005783]; endosome [GO:0005768]; extracellular exosome…
Ppp1r16b	current symbol	MGI:2151841	Ppp1r16b	protein phosphatase 1, regulatory (inhibitor) subunit 16B	protein coding gene	0	173.713	Inf	Inf	0.00286629	up	establishment of endothelial barrier [GO:0061028]; negative regulation of peptidyl-serine dephosphorylation [GO:1902309]; negative regulation of protein dephosphorylation [GO:0035308]; positive regulation of blood vessel endothelial cell proliferation involved in sprouting angiogenesis [GO:1903589]; positive regulation of endothelial cell proliferation [GO:0001938]; positive regulation of protein…	protein phosphatase type 1 regulator activity [GO:0008599]	cell projection [GO:0042995]; nucleus [GO:0005634]; perinuclear region of cytoplasm [GO:0048471]; plasma membrane [GO:0005886]	GO:0042995; GO:0061028; GO:1902309; GO:0035308; GO:0005634; GO:0048471; GO:0005886; GO:1903589; GO:0001938; GO:0035307; GO:0008599; GO:0050790; GO:0051489; GO:0014066	cell projection [GO:0042995]; nucleus [GO:0005634]; perinuclear region of cytoplasm [GO:0048471]; plasma membrane [GO:0005886]; protein phosphatase type 1 regulator activity [GO:0008599]; establishment of endothelial barrier [GO:0061028]; negative regulation of peptidyl-serine dephosphorylation [GO:1902309]; negative regulation of protein dephosphorylation [GO:0035308]; positive regulation of blo…
Cav1	current symbol	MGI:102709	Cav1	caveolin 1, caveolae protein	protein coding gene	207.146	1.67032	0.00806351	-6.95438	0.0029022	down	angiogenesis [GO:0001525]; angiotensin-activated signaling pathway involved in heart process [GO:0086098]; apoptotic signaling pathway [GO:0097190]; calcium ion homeostasis [GO:0055074]; calcium ion transport [GO:0006816]; caveola assembly [GO:0070836]; caveolin-mediated endocytosis [GO:0072584]; cellular calcium ion homeostasis [GO:0006874]; cellular response to exogenous dsRNA [GO:0071360]; cel…	ATPase binding [GO:0051117]; enzyme binding [GO:0019899]; identical protein binding [GO:0042802]; inward rectifier potassium channel inhibitor activity [GO:0070320]; ion channel binding [GO:0044325]; nitric-oxide synthase binding [GO:0050998]; peptidase activator activity [GO:0016504]; protein binding, bridging [GO:0030674]; protein complex scaffold [GO:0032947]; protein heterodimerization activi…	acrosomal membrane [GO:0002080]; apical plasma membrane [GO:0016324]; basal plasma membrane [GO:0009925]; basolateral plasma membrane [GO:0016323]; caveola [GO:0005901]; cell cortex [GO:0005938]; cell surface [GO:0009986]; cilium [GO:0005929]; cytoplasmic vesicle [GO:0031410]; cytosol [GO:0005829]; endoplasmic reticulum [GO:0005783]; endosome [GO:0005768]; focal adhesion [GO:0005925]; Golgi appar…	GO:0051117; GO:0005794; GO:0000139; GO:0000165; GO:0048365; GO:0031295; GO:0034098; GO:0002080; GO:0001525; GO:0086098; GO:0016324; GO:0097190; GO:0009925; GO:0016323; GO:0055074; GO:0006816; GO:0005901; GO:0070836; GO:0072584; GO:0005938; GO:0009986; GO:0006874; GO:0071360; GO:0071455; GO:0071260; GO:0071375; GO:0009267; GO:0071560; GO:0090398; GO:0033344; GO:0042632; GO:0005929; GO:0031410; GO:…	acrosomal membrane [GO:0002080]; apical plasma membrane [GO:0016324]; basal plasma membrane [GO:0009925]; basolateral plasma membrane [GO:0016323]; caveola [GO:0005901]; cell cortex [GO:0005938]; cell surface [GO:0009986]; cilium [GO:0005929]; cytoplasmic vesicle [GO:0031410]; cytosol [GO:0005829]; endoplasmic reticulum [GO:0005783]; endosome [GO:0005768]; focal adhesion [GO:0005925]; Golgi appar…
Ifi204	rat synonym; current symbol; rat synonym; rat synonym; rat synonym; rat synonym; rat synonym; rat synonym; rat synonym; rat synonym; rat synonym	MGI:96428; MGI:96429; MGI:101847; MGI:2138243; MGI:2138302; MGI:2442822; MGI:3041120; MGI:3584522; MGI:3646410; MGI:3695276; MGI:3780953	Ifi203; Ifi204; Ifi205; Pyhin1; AI607873; Pydc3; Mnda; BC094916; Gm4955; Pydc4; Mndal	interferon activated gene 203; interferon activated gene 204; interferon activated gene 205; pyrin and HIN domain family, member 1; expressed sequence AI607873; pyrin domain containing 3; myeloid cell nuclear differentiation antigen; cDNA sequence BC094916; predicted gene 4955; pyrin domain containing 4; myeloid nuclear differentiation antigen like	protein coding gene	1239.28	131.12	0.105803	-3.24054	0.00291987	down	cellular response to interferon-alpha [GO:0035457]; cellular response to interferon-beta [GO:0035458]; inner ear development [GO:0048839]; intrinsic apoptotic signaling pathway in response to DNA damage by p53 class mediator [GO:0042771]; negative regulation of transcription from RNA polymerase II promoter [GO:0000122]; positive regulation of macrophage activation [GO:0043032]; positive regulatio…	core promoter binding [GO:0001047]; double-stranded DNA binding [GO:0003690]; identical protein binding [GO:0042802]; poly(A) RNA binding [GO:0044822]; RNA polymerase II core promoter proximal region sequence-specific DNA binding [GO:0000978]; transcriptional repressor activity, RNA polymerase II core promoter proximal region sequence-specific binding [GO:0001078]; transcription cofactor activity…	cytoplasm [GO:0005737]; membrane [GO:0016020]; nuclear inclusion body [GO:0042405]; nuclear speck [GO:0016607]; nucleolus [GO:0005730]; nucleoplasm [GO:0005654]; nucleus [GO:0005634]	GO:0000978; GO:0035457; GO:0035458; GO:0001047; GO:0005737; GO:0003690; GO:0042802; GO:0048839; GO:0042771; GO:0016020; GO:0000122; GO:0042405; GO:0016607; GO:0005730; GO:0005654; GO:0005634; GO:0044822; GO:0043032; GO:0045669; GO:0006357; GO:0003712; GO:0008134; GO:0006351; GO:0001078	cytoplasm [GO:0005737]; membrane [GO:0016020]; nuclear inclusion body [GO:0042405]; nuclear speck [GO:0016607]; nucleolus [GO:0005730]; nucleoplasm [GO:0005654]; nucleus [GO:0005634]; core promoter binding [GO:0001047]; double-stranded DNA binding [GO:0003690]; identical protein binding [GO:0042802]; poly(A) RNA binding [GO:0044822]; RNA polymerase II core promoter proximal region sequence-specif…
Myof	current symbol	MGI:1919192	Myof	myoferlin	protein coding gene	9640.06	1500.78	0.155682	-2.68332	0.00294398	down	cellular response to heat [GO:0034605]; plasma membrane repair [GO:0001778]; regulation of vascular endothelial growth factor receptor signaling pathway [GO:0030947]	phospholipid binding [GO:0005543]	caveola [GO:0005901]; cytoplasmic vesicle [GO:0031410]; cytoplasmic vesicle membrane [GO:0030659]; extracellular exosome [GO:0070062]; integral component of membrane [GO:0016021]; intracellular membrane-bounded organelle [GO:0043231]; nuclear membrane [GO:0031965]; plasma membrane [GO:0005886]	GO:0005901; GO:0034605; GO:0031410; GO:0030659; GO:0070062; GO:0016021; GO:0043231; GO:0031965; GO:0005543; GO:0005886; GO:0001778; GO:0030947	caveola [GO:0005901]; cytoplasmic vesicle [GO:0031410]; cytoplasmic vesicle membrane [GO:0030659]; extracellular exosome [GO:0070062]; integral component of membrane [GO:0016021]; intracellular membrane-bounded organelle [GO:0043231]; nuclear membrane [GO:0031965]; plasma membrane [GO:0005886]; phospholipid binding [GO:0005543]; cellular response to heat [GO:0034605]; plasma membrane repair [GO:0…
Adam10	current symbol	MGI:109548	Adam10	a disintegrin and metallopeptidase domain 10	protein coding gene	1083.62	108.571	0.100193	-3.31915	0.00301471	down	constitutive protein ectodomain proteolysis [GO:0051089]; in utero embryonic development [GO:0001701]; membrane protein ectodomain proteolysis [GO:0006509]; monocyte activation [GO:0042117]; negative regulation of cell adhesion [GO:0007162]; Notch receptor processing [GO:0007220]; Notch signaling pathway [GO:0007219]; nucleocytoplasmic transport [GO:0006913]; PMA-inducible membrane protein ectodo…	endopeptidase activity [GO:0004175]; metalloendopeptidase activity [GO:0004222]; metallopeptidase activity [GO:0008237]; protein homodimerization activity [GO:0042803]; protein kinase binding [GO:0019901]; SH2 domain binding [GO:0042169]; zinc ion binding [GO:0008270]	cell surface [GO:0009986]; cytoplasm [GO:0005737]; extracellular exosome [GO:0070062]; focal adhesion [GO:0005925]; Golgi apparatus [GO:0005794]; Golgi-associated vesicle [GO:0005798]; integral component of membrane [GO:0016021]; intracellular membrane-bounded organelle [GO:0043231]; membrane [GO:0016020]; nucleus [GO:0005634]; perinuclear endoplasmic reticulum [GO:0097038]; plasma membrane [GO:0…	GO:0005794; GO:0005798; GO:0007220; GO:0007219; GO:0051088; GO:0042169; GO:0009986; GO:0051089; GO:0005737; GO:0004175; GO:0070062; GO:0005925; GO:0001701; GO:0016021; GO:0043231; GO:0016020; GO:0006509; GO:0004222; GO:0008237; GO:0042117; GO:0007162; GO:0006913; GO:0005634; GO:0097038; GO:0005886; GO:0010820; GO:0030307; GO:0030335; GO:0008284; GO:0014069; GO:0042803; GO:0019901; GO:0006468; GO:…	cell surface [GO:0009986]; cytoplasm [GO:0005737]; extracellular exosome [GO:0070062]; focal adhesion [GO:0005925]; Golgi apparatus [GO:0005794]; Golgi-associated vesicle [GO:0005798]; integral component of membrane [GO:0016021]; intracellular membrane-bounded organelle [GO:0043231]; membrane [GO:0016020]; nucleus [GO:0005634]; perinuclear endoplasmic reticulum [GO:0097038]; plasma membrane [GO:0…
Acpp	current symbol	MGI:1928480	Acpp	acid phosphatase, prostate	protein coding gene	440.634	20.879	0.0473841	-4.39945	0.00304106	down	adenosine metabolic process [GO:0046085]; dephosphorylation [GO:0016311]; nucleotide metabolic process [GO:0009117]; positive regulation of adenosine receptor signaling pathway [GO:0060168]; purine nucleobase metabolic process [GO:0006144]; regulation of sensory perception of pain [GO:0051930]; thiamine metabolic process [GO:0006772]	5'-nucleotidase activity [GO:0008253]; acid phosphatase activity [GO:0003993]; choline binding [GO:0033265]; identical protein binding [GO:0042802]; lysophosphatidic acid phosphatase activity [GO:0052642]; phosphatase activity [GO:0016791]; thiamine phosphate phosphatase activity [GO:0042131]	apical part of cell [GO:0045177]; extracellular exosome [GO:0070062]; extracellular space [GO:0005615]; filopodium [GO:0030175]; Golgi cisterna [GO:0031985]; integral component of membrane [GO:0016021]; intracellular [GO:0005622]; lysosomal membrane [GO:0005765]; multivesicular body [GO:0005771]; nucleus [GO:0005634]; plasma membrane [GO:0005886]; secretory granule [GO:0030141]; vesicle membrane …	GO:0008253; GO:0031985; GO:0003993; GO:0046085; GO:0045177; GO:0033265; GO:0016311; GO:0070062; GO:0005615; GO:0030175; GO:0042802; GO:0016021; GO:0005622; GO:0052642; GO:0005765; GO:0005771; GO:0009117; GO:0005634; GO:0016791; GO:0005886; GO:0060168; GO:0006144; GO:0051930; GO:0030141; GO:0006772; GO:0042131; GO:0012506	apical part of cell [GO:0045177]; extracellular exosome [GO:0070062]; extracellular space [GO:0005615]; filopodium [GO:0030175]; Golgi cisterna [GO:0031985]; integral component of membrane [GO:0016021]; intracellular [GO:0005622]; lysosomal membrane [GO:0005765]; multivesicular body [GO:0005771]; nucleus [GO:0005634]; plasma membrane [GO:0005886]; secretory granule [GO:0030141]; vesicle membrane …
Pou2af1	current symbol	MGI:105086	Pou2af1	POU domain, class 2, associating factor 1	protein coding gene	11.9737	358.284	29.9225	4.90316	0.00304373	up	regulation of transcription, DNA-templated [GO:0006355]; transcription, DNA-templated [GO:0006351]	DNA binding [GO:0003677]	nucleus [GO:0005634]	GO:0003677; GO:0005634; GO:0006355; GO:0006351	nucleus [GO:0005634]; DNA binding [GO:0003677]; regulation of transcription, DNA-templated [GO:0006355]; transcription, DNA-templated [GO:0006351]
Hsp90b1	current symbol	MGI:98817	Hsp90b1	heat shock protein 90, beta (Grp94), member 1	protein coding gene	6477.79	988.831	0.152649	-2.71171	0.00305095	down	actin rod assembly [GO:0031247]; cellular response to ATP [GO:0071318]; ER-associated ubiquitin-dependent protein catabolic process [GO:0030433]; negative regulation of apoptotic process [GO:0043066]; protein folding [GO:0006457]; regulation of phosphoprotein phosphatase activity [GO:0043666]; response to hypoxia [GO:0001666]; retrograde protein transport, ER to cytosol [GO:0030970]	ATP binding [GO:0005524]; low-density lipoprotein particle receptor binding [GO:0050750]; protein phosphatase binding [GO:0019903]; RNA binding [GO:0003723]; virion binding [GO:0046790]	cytosol [GO:0005829]; endoplasmic reticulum [GO:0005783]; endoplasmic reticulum chaperone complex [GO:0034663]; endoplasmic reticulum lumen [GO:0005788]; endoplasmic reticulum membrane [GO:0005789]; extracellular exosome [GO:0070062]; extracellular matrix [GO:0031012]; extracellular region [GO:0005576]; focal adhesion [GO:0005925]; melanosome [GO:0042470]; membrane [GO:0016020]; midbody [GO:00304…	GO:0005524; GO:0030433; GO:0003723; GO:0031247; GO:0071318; GO:0005829; GO:0005783; GO:0034663; GO:0005788; GO:0005789; GO:0070062; GO:0031012; GO:0005576; GO:0005925; GO:0050750; GO:0042470; GO:0016020; GO:0030496; GO:0043066; GO:0005634; GO:0048471; GO:0005886; GO:0006457; GO:0019903; GO:0043666; GO:0001666; GO:0030970; GO:0046790	cytosol [GO:0005829]; endoplasmic reticulum [GO:0005783]; endoplasmic reticulum chaperone complex [GO:0034663]; endoplasmic reticulum lumen [GO:0005788]; endoplasmic reticulum membrane [GO:0005789]; extracellular exosome [GO:0070062]; extracellular matrix [GO:0031012]; extracellular region [GO:0005576]; focal adhesion [GO:0005925]; melanosome [GO:0042470]; membrane [GO:0016020]; midbody [GO:00304…
Colec12	current symbol	MGI:2152907	Colec12	collectin sub-family member 12	protein coding gene	1386.56	156.175	0.112635	-3.15027	0.00309082	down	-	-	-	-	-
Cpeb4	current symbol	MGI:1914829	Cpeb4	cytoplasmic polyadenylation element binding protein 4	protein coding gene	373.581	14.1977	0.0380045	-4.71769	0.00314452	down	cellular response to amino acid stimulus [GO:0071230]; cellular response to decreased oxygen levels [GO:0036294]; cellular response to glucose starvation [GO:0042149]; ionotropic glutamate receptor signaling pathway [GO:0035235]; negative regulation of cytoplasmic translation [GO:2000766]; negative regulation of neuron apoptotic process [GO:0043524]; response to ischemia [GO:0002931]; translation…	mRNA 3'-UTR binding [GO:0003730]; nucleotide binding [GO:0000166]; poly(A) RNA binding [GO:0044822]; ribosome binding [GO:0043022]; RNA binding [GO:0003723]; translation factor activity, RNA binding [GO:0008135]; translation repressor activity, nucleic acid binding [GO:0000900]	cytoplasm [GO:0005737]; dendrite [GO:0030425]; endoplasmic reticulum [GO:0005783]; messenger ribonucleoprotein complex [GO:1990124]; nucleus [GO:0005634]; postsynaptic density [GO:0014069]; synapse [GO:0045202]	GO:0003723; GO:0071230; GO:0036294; GO:0042149; GO:0005737; GO:0030425; GO:0005783; GO:0035235; GO:0003730; GO:1990124; GO:2000766; GO:0043524; GO:0000166; GO:0005634; GO:0044822; GO:0014069; GO:0002931; GO:0043022; GO:0045202; GO:0006412; GO:0008135; GO:0000900	cytoplasm [GO:0005737]; dendrite [GO:0030425]; endoplasmic reticulum [GO:0005783]; messenger ribonucleoprotein complex [GO:1990124]; nucleus [GO:0005634]; postsynaptic density [GO:0014069]; synapse [GO:0045202]; mRNA 3'-UTR binding [GO:0003730]; nucleotide binding [GO:0000166]; poly(A) RNA binding [GO:0044822]; ribosome binding [GO:0043022]; RNA binding [GO:0003723]; translation factor activity, …
Ifit2	current symbol	MGI:99449	Ifit2	interferon-induced protein with tetratricopeptide repeats 2	protein coding gene	1823.6	227.999	0.125027	-2.99969	0.00322052	down	apoptotic process [GO:0006915]; cellular response to interferon-alpha [GO:0035457]; defense response to virus [GO:0051607]; innate immune response [GO:0045087]; negative regulation of protein binding [GO:0032091]; positive regulation of apoptotic process [GO:0043065]; response to virus [GO:0009615]	poly(A) RNA binding [GO:0044822]; RNA binding [GO:0003723]	cytoplasm [GO:0005737]; endoplasmic reticulum [GO:0005783]	GO:0003723; GO:0006915; GO:0035457; GO:0005737; GO:0051607; GO:0005783; GO:0045087; GO:0032091; GO:0044822; GO:0043065; GO:0009615	cytoplasm [GO:0005737]; endoplasmic reticulum [GO:0005783]; poly(A) RNA binding [GO:0044822]; RNA binding [GO:0003723]; apoptotic process [GO:0006915]; cellular response to interferon-alpha [GO:0035457]; defense response to virus [GO:0051607]; innate immune response [GO:0045087]; negative regulation of protein binding [GO:0032091]; positive regulation of apoptotic process [GO:0043065]; response t…
Atp6v0d2	current symbol	MGI:1924415	Atp6v0d2	ATPase, H+ transporting, lysosomal V0 subunit D2	protein coding gene	386.752	15.8681	0.0410291	-4.60721	0.00330534	down	ATP hydrolysis coupled proton transport [GO:0015991]	hydrogen ion transmembrane transporter activity [GO:0015078]	apical plasma membrane [GO:0016324]; early endosome [GO:0005769]; extracellular exosome [GO:0070062]; membrane [GO:0016020]; proton-transporting V-type ATPase, V0 domain [GO:0033179]; vacuolar proton-transporting V-type ATPase complex [GO:0016471]	GO:0015991; GO:0016324; GO:0005769; GO:0070062; GO:0015078; GO:0016020; GO:0033179; GO:0016471	apical plasma membrane [GO:0016324]; early endosome [GO:0005769]; extracellular exosome [GO:0070062]; membrane [GO:0016020]; proton-transporting V-type ATPase, V0 domain [GO:0033179]; vacuolar proton-transporting V-type ATPase complex [GO:0016471]; hydrogen ion transmembrane transporter activity [GO:0015078]; ATP hydrolysis coupled proton transport [GO:0015991]
Eif5b	current symbol	MGI:2441772	Eif5b	eukaryotic translation initiation factor 5B	protein coding gene	1580.53	190.417	0.120476	-3.05318	0.00332366	down	regulation of translational initiation [GO:0006446]; translation [GO:0006412]	GTPase activity [GO:0003924]; GTP binding [GO:0005525]; poly(A) RNA binding [GO:0044822]; translation initiation factor activity [GO:0003743]	cytoplasm [GO:0005737]; intracellular [GO:0005622]	GO:0005525; GO:0003924; GO:0005737; GO:0005622; GO:0044822; GO:0006446; GO:0006412; GO:0003743	cytoplasm [GO:0005737]; intracellular [GO:0005622]; GTP binding [GO:0005525]; GTPase activity [GO:0003924]; poly(A) RNA binding [GO:0044822]; translation initiation factor activity [GO:0003743]; regulation of translational initiation [GO:0006446]; translation [GO:0006412]
Tlr7	current symbol	MGI:2176882	Tlr7	toll-like receptor 7	protein coding gene	856.122	77.67	0.090723	-3.46239	0.00337293	down	cellular response to mechanical stimulus [GO:0071260]; defense response to virus [GO:0051607]; I-kappaB phosphorylation [GO:0007252]; inflammatory response [GO:0006954]; innate immune response [GO:0045087]; microglial cell activation [GO:0001774]; MyD88-dependent toll-like receptor signaling pathway [GO:0002755]; positive regulation of chemokine production [GO:0032722]; positive regulation of int…	double-stranded RNA binding [GO:0003725]; drug binding [GO:0008144]; single-stranded RNA binding [GO:0003727]; siRNA binding [GO:0035197]; transmembrane signaling receptor activity [GO:0004888]	cytoplasm [GO:0005737]; early phagosome [GO:0032009]; endoplasmic reticulum [GO:0005783]; endoplasmic reticulum membrane [GO:0005789]; endosome [GO:0005768]; integral component of membrane [GO:0016021]; lysosome [GO:0005764]; plasma membrane [GO:0005886]; receptor complex [GO:0043235]	GO:0007252; GO:0002755; GO:0071260; GO:0005737; GO:0051607; GO:0003725; GO:0008144; GO:0032009; GO:0005783; GO:0005789; GO:0005768; GO:0006954; GO:0045087; GO:0016021; GO:0005764; GO:0001774; GO:0005886; GO:0042346; GO:0032722; GO:0045356; GO:0045359; GO:0045078; GO:0032755; GO:0045416; GO:0032757; GO:0043235; GO:0001932; GO:0035197; GO:0003727; GO:0034154; GO:0004888	cytoplasm [GO:0005737]; early phagosome [GO:0032009]; endoplasmic reticulum [GO:0005783]; endoplasmic reticulum membrane [GO:0005789]; endosome [GO:0005768]; integral component of membrane [GO:0016021]; lysosome [GO:0005764]; plasma membrane [GO:0005886]; receptor complex [GO:0043235]; double-stranded RNA binding [GO:0003725]; drug binding [GO:0008144]; single-stranded RNA binding [GO:0003727]; s…
Mbnl2	current symbol	MGI:2145597	Mbnl2	muscleblind-like 2	protein coding gene	529.239	32.5713	0.0615436	-4.02225	0.00341931	down	mRNA processing [GO:0006397]; regulation of alternative mRNA splicing, via spliceosome [GO:0000381]; regulation of RNA splicing [GO:0043484]; RNA splicing [GO:0008380]	metal ion binding [GO:0046872]; poly(A) RNA binding [GO:0044822]	cytoplasm [GO:0005737]; nucleus [GO:0005634]	GO:0008380; GO:0005737; GO:0006397; GO:0046872; GO:0005634; GO:0044822; GO:0043484; GO:0000381	cytoplasm [GO:0005737]; nucleus [GO:0005634]; metal ion binding [GO:0046872]; poly(A) RNA binding [GO:0044822]; mRNA processing [GO:0006397]; regulation of alternative mRNA splicing, via spliceosome [GO:0000381]; regulation of RNA splicing [GO:0043484]; RNA splicing [GO:0008380]
Dock10	current symbol	MGI:2146320	Dock10	dedicator of cytokinesis 10	protein coding gene	738.78	60.9668	0.0825236	-3.59905	0.00343046	down	positive regulation of GTPase activity [GO:0043547]; regulation of cell migration [GO:0030334]; small GTPase mediated signal transduction [GO:0007264]	Rho GTPase binding [GO:0017048]; Rho guanyl-nucleotide exchange factor activity [GO:0005089]	extracellular exosome [GO:0070062]; intracellular [GO:0005622]; membrane [GO:0016020]	GO:0017048; GO:0005089; GO:0070062; GO:0005622; GO:0016020; GO:0043547; GO:0030334; GO:0007264	extracellular exosome [GO:0070062]; intracellular [GO:0005622]; membrane [GO:0016020]; Rho GTPase binding [GO:0017048]; Rho guanyl-nucleotide exchange factor activity [GO:0005089]; positive regulation of GTPase activity [GO:0043547]; regulation of cell migration [GO:0030334]; small GTPase mediated signal transduction [GO:0007264]
Tst	current symbol	MGI:98852	Tst	thiosulfate sulfurtransferase, mitochondrial	protein coding gene	507.687	30.0658	0.0592212	-4.07774	0.00346904	down	epithelial cell differentiation [GO:0030855]; rRNA import into mitochondrion [GO:0035928]; rRNA transport [GO:0051029]	5S rRNA binding [GO:0008097]; thiosulfate sulfurtransferase activity [GO:0004792]	extracellular exosome [GO:0070062]; extracellular space [GO:0005615]; mitochondrial inner membrane [GO:0005743]; mitochondrial matrix [GO:0005759]; mitochondrion [GO:0005739]	GO:0008097; GO:0030855; GO:0070062; GO:0005615; GO:0005743; GO:0005759; GO:0005739; GO:0035928; GO:0051029; GO:0004792	extracellular exosome [GO:0070062]; extracellular space [GO:0005615]; mitochondrial inner membrane [GO:0005743]; mitochondrial matrix [GO:0005759]; mitochondrion [GO:0005739]; 5S rRNA binding [GO:0008097]; thiosulfate sulfurtransferase activity [GO:0004792]; epithelial cell differentiation [GO:0030855]; rRNA import into mitochondrion [GO:0035928]; rRNA transport [GO:0051029]
Sp3	current symbol	MGI:1277166	Sp3	trans-acting transcription factor 3	protein coding gene	561.568	37.5822	0.0669237	-3.90134	0.00364381	down	B cell differentiation [GO:0030183]; definitive hemopoiesis [GO:0060216]; embryonic camera-type eye morphogenesis [GO:0048596]; embryonic placenta development [GO:0001892]; embryonic process involved in female pregnancy [GO:0060136]; embryonic skeletal system development [GO:0048706]; enucleate erythrocyte differentiation [GO:0043353]; erythrocyte differentiation [GO:0030218]; granulocyte differe…	chromatin binding [GO:0003682]; core promoter proximal region sequence-specific DNA binding [GO:0000987]; DNA binding [GO:0003677]; double-stranded DNA binding [GO:0003690]; metal ion binding [GO:0046872]; RNA polymerase II core promoter sequence-specific DNA binding [GO:0000979]; RNA polymerase II regulatory region sequence-specific DNA binding [GO:0000977]; transcriptional repressor activity, R…	cytoplasm [GO:0005737]; Golgi apparatus [GO:0005794]; nucleoplasm [GO:0005654]; nucleus [GO:0005634]; plasma membrane [GO:0005886]; PML body [GO:0016605]; transcriptional repressor complex [GO:0017053]	GO:0030183; GO:0003677; GO:0005794; GO:0016605; GO:0000979; GO:0000977; GO:0030217; GO:0003682; GO:0000987; GO:0005737; GO:0060216; GO:0003690; GO:0048596; GO:0001892; GO:0060136; GO:0048706; GO:0043353; GO:0030218; GO:0030851; GO:0001701; GO:0001889; GO:0030324; GO:0030219; GO:0046872; GO:0030224; GO:0001779; GO:0000122; GO:0045892; GO:0005654; GO:0005634; GO:0001503; GO:0005886; GO:0045944; GO:…	cytoplasm [GO:0005737]; Golgi apparatus [GO:0005794]; nucleoplasm [GO:0005654]; nucleus [GO:0005634]; plasma membrane [GO:0005886]; PML body [GO:0016605]; transcriptional repressor complex [GO:0017053]; chromatin binding [GO:0003682]; core promoter proximal region sequence-specific DNA binding [GO:0000987]; DNA binding [GO:0003677]; double-stranded DNA binding [GO:0003690]; metal ion binding [GO:…
Macf1	current symbol	MGI:108559	Macf1	microtubule-actin crosslinking factor 1	protein coding gene	1576.94	194.593	0.123399	-3.0186	0.00364796	down	cell cycle arrest [GO:0007050]; establishment or maintenance of cell polarity [GO:0007163]; Golgi to plasma membrane protein transport [GO:0043001]; mesoderm formation [GO:0001707]; positive regulation of Wnt signaling pathway [GO:0030177]; posttranslational protein targeting to membrane [GO:0006620]; protein localization [GO:0008104]; regulation of epithelial cell migration [GO:0010632]; regulat…	actin binding [GO:0003779]; ATPase activity [GO:0016887]; calcium ion binding [GO:0005509]; microtubule binding [GO:0008017]	actin cytoskeleton [GO:0015629]; cell cortex [GO:0005938]; cytoplasm [GO:0005737]; Golgi apparatus [GO:0005794]; membrane [GO:0016020]; microtubule [GO:0005874]; microtubule cytoskeleton [GO:0015630]; neuronal postsynaptic density [GO:0097481]; ruffle membrane [GO:0032587]	GO:0016887; GO:0005794; GO:0043001; GO:0016055; GO:0003779; GO:0015629; GO:0005509; GO:0005938; GO:0007050; GO:0005737; GO:0007163; GO:0016020; GO:0001707; GO:0005874; GO:0008017; GO:0015630; GO:0097481; GO:0030177; GO:0006620; GO:0008104; GO:0010632; GO:0051893; GO:0032886; GO:0032587; GO:0042060	actin cytoskeleton [GO:0015629]; cell cortex [GO:0005938]; cytoplasm [GO:0005737]; Golgi apparatus [GO:0005794]; membrane [GO:0016020]; microtubule [GO:0005874]; microtubule cytoskeleton [GO:0015630]; neuronal postsynaptic density [GO:0097481]; ruffle membrane [GO:0032587]; actin binding [GO:0003779]; ATPase activity [GO:0016887]; calcium ion binding [GO:0005509]; microtubule binding [GO:0008017]…
Slfn5	current symbol	MGI:1329004	Slfn5	schlafen 5	protein coding gene	3715.45	564.569	0.151952	-2.71832	0.00390861	down	cell differentiation [GO:0030154]	ATP binding [GO:0005524]	nucleus [GO:0005634]	GO:0005524; GO:0030154; GO:0005634	nucleus [GO:0005634]; ATP binding [GO:0005524]; cell differentiation [GO:0030154]
Cybb	current symbol	MGI:88574	Cybb	cytochrome b-245, beta polypeptide	protein coding gene	25239.4	4326.13	0.171404	-2.54453	0.00393645	down	hydrogen peroxide biosynthetic process [GO:0050665]; inflammatory response [GO:0006954]; innate immune response [GO:0045087]; oxidation-reduction process [GO:0055114]; respiratory burst [GO:0045730]; superoxide anion generation [GO:0042554]; superoxide metabolic process [GO:0006801]	electron carrier activity [GO:0009055]; flavin adenine dinucleotide binding [GO:0050660]; heme binding [GO:0020037]; metal ion binding [GO:0046872]; protein heterodimerization activity [GO:0046982]; superoxide-generating NADPH oxidase activity [GO:0016175]; voltage-gated ion channel activity [GO:0005244]	cytoplasm [GO:0005737]; integral component of plasma membrane [GO:0005887]; mitochondrion [GO:0005739]; NADPH oxidase complex [GO:0043020]; plasma membrane [GO:0005886]	GO:0043020; GO:0005737; GO:0009055; GO:0050660; GO:0020037; GO:0050665; GO:0006954; GO:0045087; GO:0005887; GO:0046872; GO:0005739; GO:0055114; GO:0005886; GO:0046982; GO:0045730; GO:0042554; GO:0006801; GO:0016175; GO:0005244	cytoplasm [GO:0005737]; integral component of plasma membrane [GO:0005887]; mitochondrion [GO:0005739]; NADPH oxidase complex [GO:0043020]; plasma membrane [GO:0005886]; electron carrier activity [GO:0009055]; flavin adenine dinucleotide binding [GO:0050660]; heme binding [GO:0020037]; metal ion binding [GO:0046872]; protein heterodimerization activity [GO:0046982]; superoxide-generating NADPH ox…
Il22	current symbol; human symbol	MGI:1355307; MGI:2151139	Il22; Iltifb	interleukin 22; interleukin 10-related T cell-derived inducible factor beta	protein coding gene	0	162.021	Inf	Inf	0.00405431	up	immune response [GO:0006955]; inflammatory response [GO:0006954]; negative regulation of inflammatory response [GO:0050728]; positive regulation of JAK-STAT cascade [GO:0046427]; positive regulation of transcription from RNA polymerase II promoter [GO:0045944]; reactive oxygen species metabolic process [GO:0072593]; regulation of tyrosine phosphorylation of Stat3 protein [GO:0042516]	cytokine activity [GO:0005125]	extracellular space [GO:0005615]	GO:0005125; GO:0005615; GO:0006955; GO:0006954; GO:0050728; GO:0046427; GO:0045944; GO:0072593; GO:0042516	extracellular space [GO:0005615]; cytokine activity [GO:0005125]; immune response [GO:0006955]; inflammatory response [GO:0006954]; negative regulation of inflammatory response [GO:0050728]; positive regulation of JAK-STAT cascade [GO:0046427]; positive regulation of transcription from RNA polymerase II promoter [GO:0045944]; reactive oxygen species metabolic process [GO:0072593]; regulation of t…
Actr2	current symbol	MGI:1913963	Actr2	ARP2 actin-related protein 2	protein coding gene	3319.12	501.932	0.151224	-2.72524	0.0041096	down	actin cytoskeleton organization [GO:0030036]; Arp2/3 complex-mediated actin nucleation [GO:0034314]; asymmetric cell division [GO:0008356]; cilium assembly [GO:0042384]; cytoplasmic transport [GO:0016482]; establishment or maintenance of cell polarity [GO:0007163]; meiotic cell cycle [GO:0051321]; meiotic chromosome movement towards spindle pole [GO:0016344]; meiotic cytokinesis [GO:0033206]; spi…	ATP binding [GO:0005524]; structural constituent of cytoskeleton [GO:0005200]	actin cap [GO:0030478]; Arp2/3 protein complex [GO:0005885]; cell cortex [GO:0005938]; cell projection [GO:0042995]; cytoplasm [GO:0005737]; extracellular exosome [GO:0070062]; focal adhesion [GO:0005925]; membrane [GO:0016020]	GO:0005524; GO:0034314; GO:0005885; GO:0030478; GO:0030036; GO:0008356; GO:0005938; GO:0042995; GO:0042384; GO:0005737; GO:0016482; GO:0007163; GO:0070062; GO:0005925; GO:0051321; GO:0016344; GO:0033206; GO:0016020; GO:0051653; GO:0005200	actin cap [GO:0030478]; Arp2/3 protein complex [GO:0005885]; cell cortex [GO:0005938]; cell projection [GO:0042995]; cytoplasm [GO:0005737]; extracellular exosome [GO:0070062]; focal adhesion [GO:0005925]; membrane [GO:0016020]; ATP binding [GO:0005524]; structural constituent of cytoskeleton [GO:0005200]; actin cytoskeleton organization [GO:0030036]; Arp2/3 complex-mediated actin nucleation [GO:…
Tpsab1	human symbol; current symbol	MGI:96942; MGI:96943	Tpsb2; Tpsab1	tryptase beta 2; tryptase alpha/beta 1	protein coding gene	518.463	3409.13	6.57545	2.71709	0.00412439	up	-	serine-type endopeptidase activity [GO:0004252]	-	GO:0004252	serine-type endopeptidase activity [GO:0004252]
Lyst	current symbol	MGI:107448	Lyst	lysosomal trafficking regulator	protein coding gene	344.844	13.3626	0.0387497	-4.68967	0.00423009	down	blood coagulation [GO:0007596]; defense response to bacterium [GO:0042742]; defense response to protozoan [GO:0042832]; defense response to virus [GO:0051607]; endosome to lysosome transport via multivesicular body sorting pathway [GO:0032510]; leukocyte chemotaxis [GO:0030595]; lysosome organization [GO:0007040]; mast cell secretory granule organization [GO:0033364]; melanosome organization [GO:…	-	cytosol [GO:0005829]; microtubule cytoskeleton [GO:0015630]	GO:0002456; GO:0007596; GO:0005829; GO:0042742; GO:0042832; GO:0051607; GO:0032510; GO:0030595; GO:0007040; GO:0033364; GO:0032438; GO:0015630; GO:0007017; GO:0042267; GO:0002446; GO:0055091; GO:0006644; GO:0048753; GO:0043473; GO:0032816; GO:0042493; GO:0033299	cytosol [GO:0005829]; microtubule cytoskeleton [GO:0015630]; blood coagulation [GO:0007596]; defense response to bacterium [GO:0042742]; defense response to protozoan [GO:0042832]; defense response to virus [GO:0051607]; endosome to lysosome transport via multivesicular body sorting pathway [GO:0032510]; leukocyte chemotaxis [GO:0030595]; lysosome organization [GO:0007040]; mast cell secretory gr…
Ncoa4	current symbol	MGI:1350932	Ncoa4	nuclear receptor coactivator 4	protein coding gene	2725.22	404.218	0.148325	-2.75317	0.00436034	down	-	-	-	-	-
Socs3	current symbol	MGI:1201791	Socs3	suppressor of cytokine signaling 3	protein coding gene	741.174	4609.25	6.21885	2.63665	0.00442427	up	aging [GO:0007568]; branching involved in labyrinthine layer morphogenesis [GO:0060670]; cytokine-mediated signaling pathway [GO:0019221]; JAK-STAT cascade [GO:0007259]; negative regulation of apoptotic process [GO:0043066]; negative regulation of inflammatory response [GO:0050728]; negative regulation of insulin receptor signaling pathway [GO:0046627]; negative regulation of JAK-STAT cascade [GO…	protein kinase inhibitor activity [GO:0004860]	cytoplasm [GO:0005737]; cytosol [GO:0005829]	GO:0007259; GO:0007568; GO:0060670; GO:0019221; GO:0005737; GO:0005829; GO:0046426; GO:0043066; GO:0050728; GO:0046627; GO:0006469; GO:0009968; GO:0031100; GO:0060674; GO:0045597; GO:0004860; GO:0016567; GO:0045595; GO:0040008; GO:0001932; GO:0042493; GO:0032355; GO:0032094; GO:0010332; GO:0051384; GO:0009408; GO:0001666; GO:0032868; GO:0032496; GO:0032570; GO:0060708; GO:0060707	cytoplasm [GO:0005737]; cytosol [GO:0005829]; protein kinase inhibitor activity [GO:0004860]; aging [GO:0007568]; branching involved in labyrinthine layer morphogenesis [GO:0060670]; cytokine-mediated signaling pathway [GO:0019221]; JAK-STAT cascade [GO:0007259]; negative regulation of apoptotic process [GO:0043066]; negative regulation of inflammatory response [GO:0050728]; negative regulation o…
Orm1	current symbol	MGI:97443	Orm1	orosomucoid 1	protein coding gene	569.95	41.7581	0.0732662	-3.77071	0.00446253	down	acute-phase response [GO:0006953]; regulation of immune system process [GO:0002682]; transport [GO:0006810]	-	extracellular space [GO:0005615]	GO:0006953; GO:0005615; GO:0002682; GO:0006810	extracellular space [GO:0005615]; acute-phase response [GO:0006953]; regulation of immune system process [GO:0002682]; transport [GO:0006810]
Siglece	current symbol	MGI:1932475	Siglece	sialic acid binding Ig-like lectin E	protein coding gene	313.712	2188.96	6.9776	2.80273	0.00456617	up	cell adhesion [GO:0007155]; intracellular signal transduction [GO:0035556]; negative regulation of inflammatory response [GO:0050728]; negative regulation of phagocytosis, engulfment [GO:0060101]	monosaccharide binding [GO:0048029]; receptor activity [GO:0004872]; receptor signaling protein activity [GO:0005057]; sialic acid binding [GO:0033691]	external side of plasma membrane [GO:0009897]; integral component of membrane [GO:0016021]; intracellular [GO:0005622]	GO:0007155; GO:0009897; GO:0016021; GO:0005622; GO:0035556; GO:0048029; GO:0050728; GO:0060101; GO:0004872; GO:0005057; GO:0033691	external side of plasma membrane [GO:0009897]; integral component of membrane [GO:0016021]; intracellular [GO:0005622]; monosaccharide binding [GO:0048029]; receptor activity [GO:0004872]; receptor signaling protein activity [GO:0005057]; sialic acid binding [GO:0033691]; cell adhesion [GO:0007155]; intracellular signal transduction [GO:0035556]; negative regulation of inflammatory response [GO:0…
Vps35	current symbol	MGI:1890467	Vps35	VPS35 retromer complex component	protein coding gene	1470.38	190.417	0.129502	-2.94895	0.00476144	down	intracellular protein transport [GO:0006886]; negative regulation of late endosome to lysosome transport [GO:1902823]; positive regulation of canonical Wnt signaling pathway [GO:0090263]; positive regulation of Wnt protein secretion [GO:0061357]; regulation of protein stability [GO:0031647]; retrograde transport, endosome to Golgi [GO:0042147]; retrograde transport, endosome to plasma membrane [G…	protein transporter activity [GO:0008565]	cytoplasm [GO:0005737]; cytosol [GO:0005829]; early endosome [GO:0005769]; endosome [GO:0005768]; extracellular exosome [GO:0070062]; integral component of membrane [GO:0016021]; late endosome [GO:0005770]; lysosomal membrane [GO:0005765]; neuronal postsynaptic density [GO:0097481]; retromer complex [GO:0030904]; tubular endosome [GO:0097422]	GO:0005737; GO:0005829; GO:0005769; GO:0005768; GO:0070062; GO:0016021; GO:0006886; GO:0005770; GO:0005765; GO:1902823; GO:0097481; GO:0061357; GO:0090263; GO:0008565; GO:0031647; GO:0042147; GO:1990126; GO:0030904; GO:0045056; GO:0097422; GO:0006624	cytoplasm [GO:0005737]; cytosol [GO:0005829]; early endosome [GO:0005769]; endosome [GO:0005768]; extracellular exosome [GO:0070062]; integral component of membrane [GO:0016021]; late endosome [GO:0005770]; lysosomal membrane [GO:0005765]; neuronal postsynaptic density [GO:0097481]; retromer complex [GO:0030904]; tubular endosome [GO:0097422]; protein transporter activity [GO:0008565]; intracellu…
Hspa4l	current symbol	MGI:107422	Hspa4l	heat shock protein 4 like	protein coding gene	231.093	4.17581	0.0180698	-5.79028	0.00479069	down	protein folding [GO:0006457]; response to unfolded protein [GO:0006986]	ATP binding [GO:0005524]	cytoplasm [GO:0005737]; cytosol [GO:0005829]; nucleus [GO:0005634]	GO:0005524; GO:0005737; GO:0005829; GO:0005634; GO:0006457; GO:0006986	cytoplasm [GO:0005737]; cytosol [GO:0005829]; nucleus [GO:0005634]; ATP binding [GO:0005524]; protein folding [GO:0006457]; response to unfolded protein [GO:0006986]
Mmp12	current symbol	MGI:97005	Mmp12	matrix metallopeptidase 12	protein coding gene	20924.1	3730.66	0.178295	-2.48766	0.00482163	down	positive regulation of epithelial cell proliferation involved in wound healing [GO:0060054]; response to drug [GO:0042493]; response to organic cyclic compound [GO:0014070]; wound healing, spreading of epidermal cells [GO:0035313]	calcium ion binding [GO:0005509]; metalloendopeptidase activity [GO:0004222]; zinc ion binding [GO:0008270]	extracellular region [GO:0005576]; proteinaceous extracellular matrix [GO:0005578]	GO:0005509; GO:0005576; GO:0004222; GO:0060054; GO:0005578; GO:0042493; GO:0014070; GO:0035313; GO:0008270	extracellular region [GO:0005576]; proteinaceous extracellular matrix [GO:0005578]; calcium ion binding [GO:0005509]; metalloendopeptidase activity [GO:0004222]; zinc ion binding [GO:0008270]; positive regulation of epithelial cell proliferation involved in wound healing [GO:0060054]; response to drug [GO:0042493]; response to organic cyclic compound [GO:0014070]; wound healing, spreading of epid…
Dock7	current symbol	MGI:1914549	Dock7	dedicator of cytokinesis 7	protein coding gene	585.516	45.9339	0.0784502	-3.67208	0.00502212	down	activation of GTPase activity [GO:0090630]; axonogenesis [GO:0007409]; establishment of neuroblast polarity [GO:0045200]; hematopoietic progenitor cell differentiation [GO:0002244]; interkinetic nuclear migration [GO:0022027]; microtubule cytoskeleton organization [GO:0000226]; neuron projection development [GO:0031175]; pigmentation [GO:0043473]; positive regulation of peptidyl-serine phosphoryl…	guanyl-nucleotide exchange factor activity [GO:0005085]; Rac GTPase binding [GO:0048365]	axon [GO:0030424]; focal adhesion [GO:0005925]; intracellular [GO:0005622]	GO:0048365; GO:0090630; GO:0030424; GO:0007409; GO:0045200; GO:0005925; GO:0005085; GO:0002244; GO:0022027; GO:0005622; GO:0000226; GO:0031175; GO:0043473; GO:0033138; GO:0014911; GO:0050767; GO:0007264	axon [GO:0030424]; focal adhesion [GO:0005925]; intracellular [GO:0005622]; guanyl-nucleotide exchange factor activity [GO:0005085]; Rac GTPase binding [GO:0048365]; activation of GTPase activity [GO:0090630]; axonogenesis [GO:0007409]; establishment of neuroblast polarity [GO:0045200]; hematopoietic progenitor cell differentiation [GO:0002244]; interkinetic nuclear migration [GO:0022027]; microt…
Ccnd2	current symbol	MGI:88314	Ccnd2	cyclin D2	protein coding gene	65.8556	719.909	10.9316	3.45044	0.00502784	up	cell cycle [GO:0007049]; cell division [GO:0051301]; positive regulation of cyclin-dependent protein serine/threonine kinase activity [GO:0045737]; positive regulation of protein phosphorylation [GO:0001934]; regulation of cell cycle [GO:0051726]	protein kinase binding [GO:0019901]	chromatin [GO:0000785]; cyclin-dependent protein kinase holoenzyme complex [GO:0000307]; cytosol [GO:0005829]; nuclear membrane [GO:0031965]; nucleolus [GO:0005730]; nucleoplasm [GO:0005654]; nucleus [GO:0005634]	GO:0007049; GO:0051301; GO:0000785; GO:0000307; GO:0005829; GO:0031965; GO:0005730; GO:0005654; GO:0005634; GO:0045737; GO:0001934; GO:0019901; GO:0051726	chromatin [GO:0000785]; cyclin-dependent protein kinase holoenzyme complex [GO:0000307]; cytosol [GO:0005829]; nuclear membrane [GO:0031965]; nucleolus [GO:0005730]; nucleoplasm [GO:0005654]; nucleus [GO:0005634]; protein kinase binding [GO:0019901]; cell cycle [GO:0007049]; cell division [GO:0051301]; positive regulation of cyclin-dependent protein serine/threonine kinase activity [GO:0045737]; …
Samd8	current symbol	MGI:1914880	Samd8	sterile alpha motif domain containing 8	protein coding gene	901.623	96.0435	0.106523	-3.23076	0.00509023	down	ceramide biosynthetic process [GO:0046513]; regulation of ceramide biosynthetic process [GO:2000303]; sphingomyelin biosynthetic process [GO:0006686]	transferase activity [GO:0016740]	integral component of endoplasmic reticulum membrane [GO:0030176]; integral component of membrane [GO:0016021]	GO:0046513; GO:0030176; GO:0016021; GO:2000303; GO:0006686; GO:0016740	integral component of endoplasmic reticulum membrane [GO:0030176]; integral component of membrane [GO:0016021]; transferase activity [GO:0016740]; ceramide biosynthetic process [GO:0046513]; regulation of ceramide biosynthetic process [GO:2000303]; sphingomyelin biosynthetic process [GO:0006686]
Lims1	current symbol; rat synonym	MGI:1195263; MGI:1917547	Lims1; Gcc2	LIM and senescent cell antigen-like domains 1; GRIP and coiled-coil domain containing 2	protein coding gene	984.241	110.241	0.112006	-3.15835	0.00515237	down	cell-cell junction organization [GO:0045216]; cell-matrix adhesion [GO:0007160]; chordate embryonic development [GO:0043009]; establishment of protein localization [GO:0045184]; establishment or maintenance of cell polarity [GO:0007163]; negative regulation of apoptotic process [GO:0043066]; negative regulation of epithelial cell proliferation [GO:0050680]; negative regulation of hepatocyte proli…	protein kinase binding [GO:0019901]; zinc ion binding [GO:0008270]	cell-cell junction [GO:0005911]; focal adhesion [GO:0005925]; perinuclear region of cytoplasm [GO:0048471]; plasma membrane [GO:0005886]	GO:0005911; GO:0045216; GO:0007160; GO:0043009; GO:0045184; GO:0007163; GO:0005925; GO:0043066; GO:0050680; GO:2000346; GO:2000178; GO:0045892; GO:0048471; GO:0005886; GO:0043547; GO:0010811; GO:0051894; GO:0010628; GO:2001046; GO:1900026; GO:0019901; GO:0016337; GO:0008270	cell-cell junction [GO:0005911]; focal adhesion [GO:0005925]; perinuclear region of cytoplasm [GO:0048471]; plasma membrane [GO:0005886]; protein kinase binding [GO:0019901]; zinc ion binding [GO:0008270]; cell-cell junction organization [GO:0045216]; cell-matrix adhesion [GO:0007160]; chordate embryonic development [GO:0043009]; establishment of protein localization [GO:0045184]; establishment o…
Trip12	current symbol	MGI:1309481	Trip12	thyroid hormone receptor interactor 12	protein coding gene	1497.91	200.439	0.133812	-2.90172	0.00524496	down	cellular response to DNA damage stimulus [GO:0006974]; DNA repair [GO:0006281]; embryo development [GO:0009790]; negative regulation of double-strand break repair [GO:2000780]; negative regulation of histone H2A K63-linked ubiquitination [GO:1901315]; protein ubiquitination involved in ubiquitin-dependent protein catabolic process [GO:0042787]	ligase activity [GO:0016874]; thyroid hormone receptor binding [GO:0046966]; ubiquitin-protein transferase activity [GO:0004842]	nucleoplasm [GO:0005654]; nucleus [GO:0005634]	GO:0006281; GO:0006974; GO:0009790; GO:0016874; GO:2000780; GO:1901315; GO:0005654; GO:0005634; GO:0042787; GO:0046966; GO:0004842	nucleoplasm [GO:0005654]; nucleus [GO:0005634]; ligase activity [GO:0016874]; thyroid hormone receptor binding [GO:0046966]; ubiquitin-protein transferase activity [GO:0004842]; cellular response to DNA damage stimulus [GO:0006974]; DNA repair [GO:0006281]; embryo development [GO:0009790]; negative regulation of double-strand break repair [GO:2000780]; negative regulation of histone H2A K63-linke…
Snn	current symbol	MGI:1276549	Snn	stannin	protein coding gene	116.145	1015.56	8.74384	3.12827	0.0053078	up	-	-	integral component of membrane [GO:0016021]; mitochondrial outer membrane [GO:0005741]	GO:0016021; GO:0005741	integral component of membrane [GO:0016021]; mitochondrial outer membrane [GO:0005741]
Ccl12	current symbol	MGI:108224	Ccl12	chemokine (C-C motif) ligand 12	protein coding gene	46.6976	586.283	12.5549	3.65018	0.00537679	up	angiogenesis [GO:0001525]; astrocyte cell migration [GO:0043615]; calcium ion transport [GO:0006816]; cell-cell signaling [GO:0007267]; cellular calcium ion homeostasis [GO:0006874]; cellular response to interferon-gamma [GO:0071346]; cellular response to interleukin-1 [GO:0071347]; cellular response to organic cyclic compound [GO:0071407]; cellular response to tumor necrosis factor [GO:0071356];…	CCR2 chemokine receptor binding [GO:0031727]; chemokine activity [GO:0008009]; phospholipase activator activity [GO:0016004]; protein kinase activity [GO:0004672]	extracellular region [GO:0005576]; extracellular space [GO:0005615]; intracellular [GO:0005622]	GO:0031727; GO:0007186; GO:0000165; GO:0001525; GO:0043615; GO:0006816; GO:0007267; GO:0006874; GO:0071346; GO:0071347; GO:0071407; GO:0071356; GO:0008009; GO:0070098; GO:0019221; GO:0007010; GO:0006887; GO:0005576; GO:0005615; GO:0006954; GO:0005622; GO:0031663; GO:0048247; GO:0048246; GO:0002548; GO:0034351; GO:0070664; GO:2000502; GO:0043524; GO:0030593; GO:0016004; GO:0070374; GO:0043547; GO:…	extracellular region [GO:0005576]; extracellular space [GO:0005615]; intracellular [GO:0005622]; CCR2 chemokine receptor binding [GO:0031727]; chemokine activity [GO:0008009]; phospholipase activator activity [GO:0016004]; protein kinase activity [GO:0004672]; angiogenesis [GO:0001525]; astrocyte cell migration [GO:0043615]; calcium ion transport [GO:0006816]; cell-cell signaling [GO:0007267]; ce…
Ccl22	current symbol	MGI:1306779	Ccl22	chemokine (C-C motif) ligand 22	protein coding gene	335.265	2219.86	6.62121	2.72709	0.00554298	up	-	-	-	-	-
Mzb1	current symbol	MGI:1917066	Mzb1	marginal zone B and B1 cell-specific protein 1	protein coding gene	9.57899	293.977	30.6897	4.93968	0.00562878	up	integrin activation [GO:0033622]; negative regulation of glucose import in response to insulin stimulus [GO:2001274]; positive regulation of cell proliferation [GO:0008284]; positive regulation of immunoglobulin biosynthetic process [GO:0002642]; regulation of B cell proliferation [GO:0030888]; regulation of cell proliferation [GO:0042127]	-	cytoplasm [GO:0005737]; endoplasmic reticulum chaperone complex [GO:0034663]; endoplasmic reticulum lumen [GO:0005788]; extracellular region [GO:0005576]	GO:0005737; GO:0034663; GO:0005788; GO:0005576; GO:0033622; GO:2001274; GO:0008284; GO:0002642; GO:0030888; GO:0042127	cytoplasm [GO:0005737]; endoplasmic reticulum chaperone complex [GO:0034663]; endoplasmic reticulum lumen [GO:0005788]; extracellular region [GO:0005576]; integrin activation [GO:0033622]; negative regulation of glucose import in response to insulin stimulus [GO:2001274]; positive regulation of cell proliferation [GO:0008284]; positive regulation of immunoglobulin biosynthetic process [GO:0002642…
Skil	current symbol	MGI:106203	Skil	SKI-like	protein coding gene	836.964	89.3622	0.106769	-3.22743	0.00585002	down	blastocyst formation [GO:0001825]; cell cycle arrest [GO:0007050]; lens fiber cell differentiation [GO:0070306]; lymphocyte homeostasis [GO:0002260]; negative regulation of cell differentiation [GO:0045596]; negative regulation of transcription from RNA polymerase II promoter [GO:0000122]; negative regulation of transforming growth factor beta receptor signaling pathway [GO:0030512]; positive reg…	chromatin binding [GO:0003682]; protein complex binding [GO:0032403]; protein domain specific binding [GO:0019904]; RNA polymerase II core promoter proximal region sequence-specific DNA binding [GO:0000978]; SMAD binding [GO:0046332]; transcriptional repressor activity, RNA polymerase II core promoter proximal region sequence-specific binding [GO:0001078]; transcription corepressor activity [GO:0…	acrosomal vesicle [GO:0001669]; cytoplasm [GO:0005737]; nucleus [GO:0005634]; PML body [GO:0016605]; protein complex [GO:0043234]	GO:0016605; GO:0000978; GO:0046332; GO:0001669; GO:0001825; GO:0007050; GO:0003682; GO:0005737; GO:0070306; GO:0002260; GO:0045596; GO:0000122; GO:0030512; GO:0005634; GO:0050772; GO:1902043; GO:1902231; GO:0043234; GO:0032403; GO:0019904; GO:0070208; GO:0070207; GO:0046677; GO:0034097; GO:0070848; GO:0007519; GO:0007283; GO:0003714; GO:0001078; GO:0007179	acrosomal vesicle [GO:0001669]; cytoplasm [GO:0005737]; nucleus [GO:0005634]; PML body [GO:0016605]; protein complex [GO:0043234]; chromatin binding [GO:0003682]; protein complex binding [GO:0032403]; protein domain specific binding [GO:0019904]; RNA polymerase II core promoter proximal region sequence-specific DNA binding [GO:0000978]; SMAD binding [GO:0046332]; transcription corepressor activit…
Zeb2	current symbol	MGI:1344407	Zeb2	zinc finger E-box binding homeobox 2	protein coding gene	1500.31	207.955	0.138608	-2.85092	0.00595037	down	cell proliferation in forebrain [GO:0021846]; central nervous system development [GO:0007417]; collateral sprouting [GO:0048668]; corpus callosum morphogenesis [GO:0021540]; corticospinal tract morphogenesis [GO:0021957]; developmental pigmentation [GO:0048066]; embryonic morphogenesis [GO:0048598]; hippocampus development [GO:0021766]; mammillary axonal complex development [GO:0061373]; melanocy…	DNA binding [GO:0003677]; metal ion binding [GO:0046872]; R-SMAD binding [GO:0070412]; transcriptional activator activity, RNA polymerase II distal enhancer sequence-specific binding [GO:0001205]	nucleus [GO:0005634]	GO:0003677; GO:0070412; GO:0021846; GO:0007417; GO:0048668; GO:0021540; GO:0021957; GO:0048066; GO:0048598; GO:0021766; GO:0061373; GO:0097324; GO:0046872; GO:0000122; GO:0001755; GO:0001843; GO:0005634; GO:0043507; GO:0030177; GO:0050772; GO:1902748; GO:0048023; GO:0045636; GO:0045944; GO:1903056; GO:0001756; GO:0006366; GO:0001205	nucleus [GO:0005634]; DNA binding [GO:0003677]; metal ion binding [GO:0046872]; R-SMAD binding [GO:0070412]; transcriptional activator activity, RNA polymerase II distal enhancer sequence-specific binding [GO:0001205]; cell proliferation in forebrain [GO:0021846]; central nervous system development [GO:0007417]; collateral sprouting [GO:0048668]; corpus callosum morphogenesis [GO:0021540]; cortic…
Vps13c	current symbol	MGI:2444207	Vps13c	vacuolar protein sorting 13C	protein coding gene	666.937	61.8019	0.0926653	-3.43183	0.00596662	down	-	-	extracellular exosome [GO:0070062]; extrinsic component of membrane [GO:0019898]	GO:0070062; GO:0019898	extracellular exosome [GO:0070062]; extrinsic component of membrane [GO:0019898]
Trappc8	current symbol	MGI:2443008	Trappc8	trafficking protein particle complex 8	protein coding gene	500.502	36.7471	0.0734204	-3.76767	0.00614164	down	-	-	-	-	-
Fndc3a	current symbol	MGI:1196463	Fndc3a	fibronectin type III domain containing 3A	protein coding gene	676.516	64.3074	0.0950567	-3.39507	0.00622755	down	fertilization [GO:0009566]; Sertoli cell development [GO:0060009]; single organismal cell-cell adhesion [GO:0016337]; spermatid development [GO:0007286]	poly(A) RNA binding [GO:0044822]	acrosomal vesicle [GO:0001669]; cytoplasmic vesicle [GO:0031410]; cytosol [GO:0005829]; Golgi apparatus [GO:0005794]; Golgi membrane [GO:0000139]; integral component of membrane [GO:0016021]; membrane [GO:0016020]; vesicle membrane [GO:0012506]	GO:0005794; GO:0000139; GO:0060009; GO:0001669; GO:0031410; GO:0005829; GO:0009566; GO:0016021; GO:0016020; GO:0044822; GO:0016337; GO:0007286; GO:0012506	acrosomal vesicle [GO:0001669]; cytoplasmic vesicle [GO:0031410]; cytosol [GO:0005829]; Golgi apparatus [GO:0005794]; Golgi membrane [GO:0000139]; integral component of membrane [GO:0016021]; membrane [GO:0016020]; vesicle membrane [GO:0012506]; poly(A) RNA binding [GO:0044822]; fertilization [GO:0009566]; Sertoli cell development [GO:0060009]; single organismal cell-cell adhesion [GO:0016337]; s…
Copb1	current symbol	MGI:1917599	Copb1	coatomer protein complex, subunit beta 1	protein coding gene	1042.91	128.615	0.123323	-3.01949	0.00644605	down	intracellular protein transport [GO:0006886]; intra-Golgi vesicle-mediated transport [GO:0006891]	structural molecule activity [GO:0005198]	COPI-coated vesicle [GO:0030137]; COPI vesicle coat [GO:0030126]; cytoplasm [GO:0005737]; endoplasmic reticulum-Golgi intermediate compartment [GO:0005793]; Golgi apparatus [GO:0005794]; intracellular membrane-bounded organelle [GO:0043231]; membrane [GO:0016020]; plasma membrane [GO:0005886]	GO:0030126; GO:0030137; GO:0005794; GO:0005737; GO:0005793; GO:0006891; GO:0043231; GO:0006886; GO:0016020; GO:0005886; GO:0005198	COPI vesicle coat [GO:0030126]; COPI-coated vesicle [GO:0030137]; cytoplasm [GO:0005737]; endoplasmic reticulum-Golgi intermediate compartment [GO:0005793]; Golgi apparatus [GO:0005794]; intracellular membrane-bounded organelle [GO:0043231]; membrane [GO:0016020]; plasma membrane [GO:0005886]; structural molecule activity [GO:0005198]; intra-Golgi vesicle-mediated transport [GO:0006891]; intracel…
Hectd1	current symbol	MGI:2384768	Hectd1	HECT domain containing 1	protein coding gene	756.74	78.5051	0.103741	-3.26894	0.00644866	down	aorta development [GO:0035904]; embryonic placenta development [GO:0001892]; heart valve development [GO:0003170]; natural killer cell differentiation [GO:0001779]; negative regulation of protein localization to plasma membrane [GO:1903077]; neural tube closure [GO:0001843]; protein autoubiquitination [GO:0051865]; protein K63-linked ubiquitination [GO:0070534]; protein ubiquitination involved in…	ligase activity [GO:0016874]; metal ion binding [GO:0046872]; ubiquitin protein ligase activity [GO:0061630]	-	GO:0035904; GO:0001892; GO:0003170; GO:0016874; GO:0046872; GO:0001779; GO:1903077; GO:0001843; GO:0070534; GO:0051865; GO:0042787; GO:0060708; GO:0060707; GO:0061630; GO:0003281	ligase activity [GO:0016874]; metal ion binding [GO:0046872]; ubiquitin protein ligase activity [GO:0061630]; aorta development [GO:0035904]; embryonic placenta development [GO:0001892]; heart valve development [GO:0003170]; natural killer cell differentiation [GO:0001779]; negative regulation of protein localization to plasma membrane [GO:1903077]; neural tube closure [GO:0001843]; protein autou…
Egr3	current symbol	MGI:1306780	Egr3	early growth response 3	protein coding gene	8.38162	273.098	32.5829	5.02604	0.0065032	up	cell migration involved in sprouting angiogenesis [GO:0002042]; cellular response to fibroblast growth factor stimulus [GO:0044344]; cellular response to vascular endothelial growth factor stimulus [GO:0035924]; endothelial cell chemotaxis [GO:0035767]; negative regulation of apoptotic process [GO:0043066]; neuromuscular synaptic transmission [GO:0007274]; peripheral nervous system development [G…	DNA binding [GO:0003677]; metal ion binding [GO:0046872]	nucleus [GO:0005634]	GO:0003677; GO:0002042; GO:0044344; GO:0035924; GO:0035767; GO:0046872; GO:0043066; GO:0007274; GO:0005634; GO:0007422; GO:0033089; GO:0001938; GO:0045586; GO:0006355; GO:0006351	nucleus [GO:0005634]; DNA binding [GO:0003677]; metal ion binding [GO:0046872]; cell migration involved in sprouting angiogenesis [GO:0002042]; cellular response to fibroblast growth factor stimulus [GO:0044344]; cellular response to vascular endothelial growth factor stimulus [GO:0035924]; endothelial cell chemotaxis [GO:0035767]; negative regulation of apoptotic process [GO:0043066]; neuromuscu…
Ptprcap	current symbol	MGI:97811	Ptprcap	protein tyrosine phosphatase, receptor type, C polypeptide-associated protein	protein coding gene	34.7238	484.393	13.9499	3.80218	0.00651179	up	defense response [GO:0006952]	-	integral component of membrane [GO:0016021]; plasma membrane [GO:0005886]	GO:0006952; GO:0016021; GO:0005886	integral component of membrane [GO:0016021]; plasma membrane [GO:0005886]; defense response [GO:0006952]
Pum2	current symbol	MGI:1931751	Pum2	pumilio RNA-binding family member 2	protein coding gene	835.767	92.7029	0.11092	-3.17241	0.00659182	down	positive regulation of gene silencing by miRNA [GO:2000637]; positive regulation of RIG-I signaling pathway [GO:1900246]; regulation of chromosome segregation [GO:0051983]; regulation of mRNA stability [GO:0043488]; stress granule assembly [GO:0034063]	mRNA 3'-UTR binding [GO:0003730]; poly(A) RNA binding [GO:0044822]; RNA binding [GO:0003723]	cytoplasm [GO:0005737]; cytoplasmic stress granule [GO:0010494]; nuclear membrane [GO:0031965]; perinuclear region of cytoplasm [GO:0048471]	GO:0003723; GO:0005737; GO:0010494; GO:0003730; GO:0031965; GO:0048471; GO:0044822; GO:1900246; GO:2000637; GO:0051983; GO:0043488; GO:0034063	cytoplasm [GO:0005737]; cytoplasmic stress granule [GO:0010494]; nuclear membrane [GO:0031965]; perinuclear region of cytoplasm [GO:0048471]; mRNA 3'-UTR binding [GO:0003730]; poly(A) RNA binding [GO:0044822]; RNA binding [GO:0003723]; positive regulation of gene silencing by miRNA [GO:2000637]; positive regulation of RIG-I signaling pathway [GO:1900246]; regulation of chromosome segregation [GO:…
Osbpl8	current symbol	MGI:2443807	Osbpl8	oxysterol binding protein-like 8	protein coding gene	1040.52	129.45	0.124409	-3.00684	0.00665719	down	activation of protein kinase B activity [GO:0032148]; fat cell differentiation [GO:0045444]; negative regulation of cell migration [GO:0030336]; negative regulation of sequestering of triglyceride [GO:0010891]; phospholipid transport [GO:0015914]; positive regulation of glucose import in response to insulin stimulus [GO:2001275]; positive regulation of insulin receptor signaling pathway [GO:00466…	cholesterol binding [GO:0015485]; phosphatidylinositol-4-phosphate binding [GO:0070273]; phosphatidylserine binding [GO:0001786]; phospholipid transporter activity [GO:0005548]	cortical endoplasmic reticulum [GO:0032541]; endoplasmic reticulum [GO:0005783]; endoplasmic reticulum membrane [GO:0005789]; integral component of membrane [GO:0016021]; membrane [GO:0016020]; nuclear membrane [GO:0031965]	GO:0032148; GO:0015485; GO:0032541; GO:0005783; GO:0005789; GO:0045444; GO:0016021; GO:0016020; GO:0030336; GO:0010891; GO:0031965; GO:0070273; GO:0001786; GO:0015914; GO:0005548; GO:2001275; GO:0046628; GO:0051897; GO:0090204	cortical endoplasmic reticulum [GO:0032541]; endoplasmic reticulum [GO:0005783]; endoplasmic reticulum membrane [GO:0005789]; integral component of membrane [GO:0016021]; membrane [GO:0016020]; nuclear membrane [GO:0031965]; cholesterol binding [GO:0015485]; phosphatidylinositol-4-phosphate binding [GO:0070273]; phosphatidylserine binding [GO:0001786]; phospholipid transporter activity [GO:000554…
Rdx	current symbol	MGI:97887	Rdx	radixin	protein coding gene	490.923	36.7471	0.074853	-3.7398	0.0067449	down	actin filament capping [GO:0051693]; apical protein localization [GO:0045176]; cellular response to thyroid hormone stimulus [GO:0097067]; establishment of endothelial barrier [GO:0061028]; establishment of protein localization [GO:0045184]; establishment of protein localization to plasma membrane [GO:0090002]; microvillus assembly [GO:0030033]; negative regulation of adherens junction organizati…	actin binding [GO:0003779]; ATPase binding [GO:0051117]; poly(A) RNA binding [GO:0044822]; protein domain specific binding [GO:0019904]; protein homodimerization activity [GO:0042803]	apical part of cell [GO:0045177]; apical plasma membrane [GO:0016324]; cell periphery [GO:0071944]; cleavage furrow [GO:0032154]; cortical actin cytoskeleton [GO:0030864]; extracellular exosome [GO:0070062]; extracellular space [GO:0005615]; extrinsic component of membrane [GO:0019898]; filopodium [GO:0030175]; focal adhesion [GO:0005925]; lamellipodium [GO:0030027]; microvillus [GO:0005902]; mye…	GO:0051117; GO:0003779; GO:0051693; GO:0045177; GO:0016324; GO:0045176; GO:0071944; GO:0097067; GO:0032154; GO:0030864; GO:0061028; GO:0045184; GO:0090002; GO:0070062; GO:0005615; GO:0019898; GO:0030175; GO:0005925; GO:0030027; GO:0005902; GO:0030033; GO:0043209; GO:0034260; GO:1903392; GO:0045792; GO:0034111; GO:0005886; GO:0044822; GO:1900087; GO:0030335; GO:1903364; GO:2000643; GO:0010628; GO:…	apical part of cell [GO:0045177]; apical plasma membrane [GO:0016324]; cell periphery [GO:0071944]; cleavage furrow [GO:0032154]; cortical actin cytoskeleton [GO:0030864]; extracellular exosome [GO:0070062]; extracellular space [GO:0005615]; extrinsic component of membrane [GO:0019898]; filopodium [GO:0030175]; focal adhesion [GO:0005925]; lamellipodium [GO:0030027]; microvillus [GO:0005902]; mye…
Lars2	current symbol	MGI:2142973	Lars2	leucyl-tRNA synthetase, mitochondrial	protein coding gene	12858.6	2437.84	0.189588	-2.39906	0.0068048	down	leucyl-tRNA aminoacylation [GO:0006429]	aminoacyl-tRNA editing activity [GO:0002161]; ATP binding [GO:0005524]; leucine-tRNA ligase activity [GO:0004823]	mitochondrial matrix [GO:0005759]; mitochondrion [GO:0005739]	GO:0005524; GO:0002161; GO:0004823; GO:0006429; GO:0005759; GO:0005739	mitochondrial matrix [GO:0005759]; mitochondrion [GO:0005739]; aminoacyl-tRNA editing activity [GO:0002161]; ATP binding [GO:0005524]; leucine-tRNA ligase activity [GO:0004823]; leucyl-tRNA aminoacylation [GO:0006429]
Itga4	current symbol	MGI:96603	Itga4	integrin alpha 4	protein coding gene	621.437	57.6261	0.0927304	-3.43081	0.00691765	down	blood vessel remodeling [GO:0001974]; cell adhesion [GO:0007155]; cell-matrix adhesion [GO:0007160]; cell-matrix adhesion involved in ameboidal cell migration [GO:0003366]; cell migration [GO:0016477]; chorio-allantoic fusion [GO:0060710]; face development [GO:0060324]; heart development [GO:0007507]; heterophilic cell-cell adhesion via plasma membrane cell adhesion molecules [GO:0007157]; hetero…	cell adhesion molecule binding [GO:0050839]; fibronectin binding [GO:0001968]; metal ion binding [GO:0046872]	cell-cell junction [GO:0005911]; cell surface [GO:0009986]; external side of plasma membrane [GO:0009897]; extracellular exosome [GO:0070062]; focal adhesion [GO:0005925]; integrin alpha4-beta7 complex [GO:0034669]; membrane [GO:0016020]; plasma membrane [GO:0005886]	GO:0072678; GO:0001974; GO:0007155; GO:0050839; GO:0016477; GO:0009986; GO:0005911; GO:0007160; GO:0003366; GO:0060710; GO:0009897; GO:0070062; GO:0060324; GO:0001968; GO:0005925; GO:0007507; GO:0007157; GO:0034113; GO:0034669; GO:0007229; GO:0007159; GO:0050901; GO:0016020; GO:0060485; GO:0046872; GO:0090074; GO:0005886; GO:0043113; GO:0016337; GO:0034446; GO:0061032	cell surface [GO:0009986]; cell-cell junction [GO:0005911]; external side of plasma membrane [GO:0009897]; extracellular exosome [GO:0070062]; focal adhesion [GO:0005925]; integrin alpha4-beta7 complex [GO:0034669]; membrane [GO:0016020]; plasma membrane [GO:0005886]; cell adhesion molecule binding [GO:0050839]; fibronectin binding [GO:0001968]; metal ion binding [GO:0046872]; blood vessel remode…
Dst	current symbol	MGI:104627	Dst	dystonin	protein coding gene	670.529	65.9777	0.0983965	-3.34525	0.00698632	down	axonogenesis [GO:0007409]; cell adhesion [GO:0007155]; cell cycle arrest [GO:0007050]; intermediate filament cytoskeleton organization [GO:0045104]; intracellular transport [GO:0046907]; retrograde axonal transport [GO:0008090]	calcium ion binding [GO:0005509]; microtubule plus-end binding [GO:0051010]; protein homodimerization activity [GO:0042803]	actin cytoskeleton [GO:0015629]; axon [GO:0030424]; cell cortex [GO:0005938]; cytoplasm [GO:0005737]; cytoplasmic, membrane-bounded vesicle [GO:0016023]; cytoplasmic side of plasma membrane [GO:0009898]; endoplasmic reticulum membrane [GO:0005789]; focal adhesion [GO:0005925]; hemidesmosome [GO:0030056]; H zone [GO:0031673]; integral component of membrane [GO:0016021]; intercalated disc [GO:00147…	GO:0031673; GO:0030018; GO:0015629; GO:0030424; GO:0007409; GO:0005509; GO:0007155; GO:0005938; GO:0007050; GO:0005737; GO:0009898; GO:0016023; GO:0005789; GO:0005925; GO:0030056; GO:0016021; GO:0014704; GO:0005882; GO:0045104; GO:0046907; GO:0016020; GO:0015630; GO:0035371; GO:0051010; GO:0097481; GO:0005635; GO:0005634; GO:0097038; GO:0048471; GO:0042803; GO:0008090; GO:0042383; GO:0001725	actin cytoskeleton [GO:0015629]; axon [GO:0030424]; cell cortex [GO:0005938]; cytoplasm [GO:0005737]; cytoplasmic side of plasma membrane [GO:0009898]; cytoplasmic, membrane-bounded vesicle [GO:0016023]; endoplasmic reticulum membrane [GO:0005789]; focal adhesion [GO:0005925]; H zone [GO:0031673]; hemidesmosome [GO:0030056]; integral component of membrane [GO:0016021]; intercalated disc [GO:00147…
Pls3	current symbol; rat synonym	MGI:104807; MGI:1917560	Pls3; Plscr3	plastin 3 (T-isoform); phospholipid scramblase 3	protein coding gene	434.647	29.2306	0.0672515	-3.89429	0.00706594	down	auditory receptor cell differentiation [GO:0042491]; bone development [GO:0060348]	calcium ion binding [GO:0005509]	cytoplasm [GO:0005737]; stereocilium [GO:0032420]	GO:0042491; GO:0060348; GO:0005509; GO:0005737; GO:0032420	cytoplasm [GO:0005737]; stereocilium [GO:0032420]; calcium ion binding [GO:0005509]; auditory receptor cell differentiation [GO:0042491]; bone development [GO:0060348]
Slk	human synonym; current symbol	MGI:95602; MGI:103241	Fyn; Slk	Fyn proto-oncogene; STE20-like kinase	protein coding gene	716.03	74.3293	0.103808	-3.26802	0.00716626	down	activation of protein kinase activity [GO:0032147]; apoptotic process [GO:0006915]; protein autophosphorylation [GO:0046777]; regulation of apoptotic process [GO:0042981]; regulation of cell migration [GO:0030334]; regulation of focal adhesion assembly [GO:0051893]; regulation of mitotic cell cycle [GO:0007346]; signal transduction by protein phosphorylation [GO:0023014]; stress-activated protein…	ATP binding [GO:0005524]; identical protein binding [GO:0042802]; protein homodimerization activity [GO:0042803]; protein serine/threonine kinase activity [GO:0004674]	cell leading edge [GO:0031252]; cytoplasm [GO:0005737]; extracellular exosome [GO:0070062]	GO:0005524; GO:0032147; GO:0006915; GO:0031252; GO:0005737; GO:0070062; GO:0042802; GO:0046777; GO:0042803; GO:0004674; GO:0042981; GO:0030334; GO:0051893; GO:0007346; GO:0023014; GO:0031098	cell leading edge [GO:0031252]; cytoplasm [GO:0005737]; extracellular exosome [GO:0070062]; ATP binding [GO:0005524]; identical protein binding [GO:0042802]; protein homodimerization activity [GO:0042803]; protein serine/threonine kinase activity [GO:0004674]; activation of protein kinase activity [GO:0032147]; apoptotic process [GO:0006915]; protein autophosphorylation [GO:0046777]; regulation o…
Arfgef1	current symbol	MGI:2442988	Arfgef1	ADP-ribosylation factor guanine nucleotide-exchange factor 1(brefeldin A-inhibited)	protein coding gene	601.082	55.1206	0.0917024	-3.4469	0.00719515	down	endomembrane system organization [GO:0010256]; Golgi organization [GO:0007030]; negative regulation of actin filament polymerization [GO:0030837]; negative regulation of GTPase activity [GO:0034260]; neuron projection development [GO:0031175]; positive regulation of GTPase activity [GO:0043547]; positive regulation of protein glycosylation in Golgi [GO:0090284]; positive regulation of protein kin…	ARF guanyl-nucleotide exchange factor activity [GO:0005086]; guanyl-nucleotide exchange factor activity [GO:0005085]; myosin binding [GO:0017022]; protein kinase A regulatory subunit binding [GO:0034237]	cytoplasm [GO:0005737]; cytosol [GO:0005829]; Golgi apparatus [GO:0005794]; Golgi membrane [GO:0000139]; nuclear matrix [GO:0016363]; nucleolus [GO:0005730]; nucleoplasm [GO:0005654]; perinuclear region of cytoplasm [GO:0048471]; small nuclear ribonucleoprotein complex [GO:0030532]; trans-Golgi network [GO:0005802]	GO:0005086; GO:0005794; GO:0000139; GO:0007030; GO:0005737; GO:0005829; GO:0010256; GO:0005085; GO:0017022; GO:0034260; GO:0030837; GO:0031175; GO:0016363; GO:0005730; GO:0005654; GO:0048471; GO:0043547; GO:0090284; GO:0051897; GO:0090303; GO:0034237; GO:0015031; GO:0032012; GO:2000114; GO:0030532; GO:0005802; GO:0016192	cytoplasm [GO:0005737]; cytosol [GO:0005829]; Golgi apparatus [GO:0005794]; Golgi membrane [GO:0000139]; nuclear matrix [GO:0016363]; nucleolus [GO:0005730]; nucleoplasm [GO:0005654]; perinuclear region of cytoplasm [GO:0048471]; small nuclear ribonucleoprotein complex [GO:0030532]; trans-Golgi network [GO:0005802]; ARF guanyl-nucleotide exchange factor activity [GO:0005086]; guanyl-nucleotide ex…
Tmem132e	current symbol	MGI:2685490	Tmem132e	transmembrane protein 132E	protein coding gene	1.19737	171.208	142.986	7.15973	0.0073338	up	-	-	integral component of membrane [GO:0016021]	GO:0016021	integral component of membrane [GO:0016021]
Tnfrsf13c	current symbol	MGI:1919299	Tnfrsf13c	tumor necrosis factor receptor superfamily, member 13c	protein coding gene	9.57899	278.109	29.0332	4.85963	0.0073548	up	adaptive immune response [GO:0002250]; B cell costimulation [GO:0031296]; B cell homeostasis [GO:0001782]; positive regulation of B cell proliferation [GO:0030890]; positive regulation of germinal center formation [GO:0002636]; positive regulation of interferon-gamma biosynthetic process [GO:0045078]; positive regulation of T cell proliferation [GO:0042102]; regulation of immune response [GO:0050…	-	external side of plasma membrane [GO:0009897]; integral component of membrane [GO:0016021]	GO:0031296; GO:0001782; GO:0031295; GO:0002250; GO:0009897; GO:0016021; GO:0030890; GO:0042102; GO:0002636; GO:0045078; GO:0050776	external side of plasma membrane [GO:0009897]; integral component of membrane [GO:0016021]; adaptive immune response [GO:0002250]; B cell costimulation [GO:0031296]; B cell homeostasis [GO:0001782]; positive regulation of B cell proliferation [GO:0030890]; positive regulation of germinal center formation [GO:0002636]; positive regulation of interferon-gamma biosynthetic process [GO:0045078]; posi…
Mrc1	current symbol	MGI:97142	Mrc1	mannose receptor, C type 1	protein coding gene	857.32	100.219	0.116898	-3.09667	0.00741351	down	cellular response to interferon-gamma [GO:0071346]; cellular response to interleukin-4 [GO:0071353]; cellular response to lipopolysaccharide [GO:0071222]; receptor-mediated endocytosis [GO:0006898]; signal transduction [GO:0007165]	mannose binding [GO:0005537]; receptor activity [GO:0004872]; transmembrane signaling receptor activity [GO:0004888]	cell surface [GO:0009986]; endosome membrane [GO:0010008]; integral component of membrane [GO:0016021]; plasma membrane [GO:0005886]	GO:0009986; GO:0071346; GO:0071353; GO:0071222; GO:0010008; GO:0016021; GO:0005537; GO:0005886; GO:0004872; GO:0006898; GO:0007165; GO:0004888	cell surface [GO:0009986]; endosome membrane [GO:0010008]; integral component of membrane [GO:0016021]; plasma membrane [GO:0005886]; mannose binding [GO:0005537]; receptor activity [GO:0004872]; transmembrane signaling receptor activity [GO:0004888]; cellular response to interferon-gamma [GO:0071346]; cellular response to interleukin-4 [GO:0071353]; cellular response to lipopolysaccharide [GO:00…
Eif5	current symbol	MGI:95309	Eif5	eukaryotic translation initiation factor 5	protein coding gene	1875.09	295.647	0.157671	-2.66501	0.00759251	down	regulation of translational initiation [GO:0006446]	GTP binding [GO:0005525]; poly(A) RNA binding [GO:0044822]; translation initiation factor activity [GO:0003743]	cytoplasm [GO:0005737]; plasma membrane [GO:0005886]	GO:0005525; GO:0005737; GO:0005886; GO:0044822; GO:0006446; GO:0003743	cytoplasm [GO:0005737]; plasma membrane [GO:0005886]; GTP binding [GO:0005525]; poly(A) RNA binding [GO:0044822]; translation initiation factor activity [GO:0003743]; regulation of translational initiation [GO:0006446]
Nr4a1	current symbol	MGI:1352454	Nr4a1	nuclear receptor subfamily 4, group A, member 1	protein coding gene	21.5527	375.822	17.4373	4.12411	0.00767024	up	apoptotic process [GO:0006915]; cell migration involved in sprouting angiogenesis [GO:0002042]; cellular response to corticotropin-releasing hormone stimulus [GO:0071376]; cellular response to fibroblast growth factor stimulus [GO:0044344]; cellular response to organic substance [GO:0071310]; cellular response to vascular endothelial growth factor stimulus [GO:0035924]; endothelial cell chemotaxi…	DNA binding [GO:0003677]; protein heterodimerization activity [GO:0046982]; protein homodimerization activity [GO:0042803]; RNA polymerase II transcription factor activity, ligand-activated sequence-specific DNA binding [GO:0004879]; sequence-specific DNA binding [GO:0043565]; steroid hormone receptor activity [GO:0003707]; transcriptional activator activity, RNA polymerase II core promoter proxi…	cytoplasm [GO:0005737]; nuclear membrane [GO:0031965]; nucleoplasm [GO:0005654]; nucleus [GO:0005634]; transcription factor complex [GO:0005667]	GO:0003677; GO:0004879; GO:0006915; GO:0002042; GO:0071376; GO:0044344; GO:0071310; GO:0035924; GO:0005737; GO:0035767; GO:0045444; GO:0045786; GO:0043154; GO:0031965; GO:0005654; GO:0005634; GO:0043065; GO:0001938; GO:0045944; GO:0045893; GO:0046982; GO:0042803; GO:0061469; GO:0010035; GO:0043565; GO:0035914; GO:0003707; GO:0005667; GO:0006366; GO:0001077; GO:0008270	cytoplasm [GO:0005737]; nuclear membrane [GO:0031965]; nucleoplasm [GO:0005654]; nucleus [GO:0005634]; transcription factor complex [GO:0005667]; DNA binding [GO:0003677]; protein heterodimerization activity [GO:0046982]; protein homodimerization activity [GO:0042803]; RNA polymerase II transcription factor activity, ligand-activated sequence-specific DNA binding [GO:0004879]; sequence-specific D…
Sec62	current symbol	MGI:1916526	Sec62	SEC62 homolog (S. cerevisiae)	protein coding gene	1252.45	175.384	0.140032	-2.83617	0.00767644	down	posttranslational protein targeting to membrane [GO:0006620]	protein transporter activity [GO:0008565]	aggresome [GO:0016235]; endoplasmic reticulum [GO:0005783]; endoplasmic reticulum membrane [GO:0005789]; integral component of membrane [GO:0016021]; intermediate filament cytoskeleton [GO:0045111]; membrane [GO:0016020]	GO:0016235; GO:0005783; GO:0005789; GO:0016021; GO:0045111; GO:0016020; GO:0006620; GO:0008565	aggresome [GO:0016235]; endoplasmic reticulum [GO:0005783]; endoplasmic reticulum membrane [GO:0005789]; integral component of membrane [GO:0016021]; intermediate filament cytoskeleton [GO:0045111]; membrane [GO:0016020]; protein transporter activity [GO:0008565]; posttranslational protein targeting to membrane [GO:0006620]
Prkcb	current symbol	MGI:97596	Prkcb	protein kinase C, beta	protein coding gene	1702.67	265.581	0.15598	-2.68057	0.00799315	down	adaptive immune response [GO:0002250]; apoptotic process [GO:0006915]; B cell activation [GO:0042113]; B cell receptor signaling pathway [GO:0050853]; calcium ion transport [GO:0006816]; cellular calcium ion homeostasis [GO:0006874]; cellular response to carbohydrate stimulus [GO:0071322]; histone H3-T6 phosphorylation [GO:0035408]; intracellular signal transduction [GO:0035556]; negative regulat…	androgen receptor binding [GO:0050681]; ATP binding [GO:0005524]; calcium channel regulator activity [GO:0005246]; chromatin binding [GO:0003682]; histone binding [GO:0042393]; histone kinase activity (H3-T6 specific) [GO:0035403]; ligand-dependent nuclear receptor transcription coactivator activity [GO:0030374]; protein kinase C activity [GO:0004697]; protein kinase C binding [GO:0005080]; prote…	cytoplasm [GO:0005737]; extracellular exosome [GO:0070062]; membrane [GO:0016020]; nucleus [GO:0005634]; plasma membrane [GO:0005886]	GO:0005524; GO:0042113; GO:0050853; GO:0002250; GO:0050681; GO:0006915; GO:0005246; GO:0006816; GO:0006874; GO:0071322; GO:0003682; GO:0005737; GO:0070062; GO:0035408; GO:0042393; GO:0035403; GO:0035556; GO:0030374; GO:0016020; GO:0010829; GO:0046627; GO:0005634; GO:0018105; GO:0005886; GO:0050861; GO:0043123; GO:0051092; GO:0045766; GO:0030949; GO:0004697; GO:0005080; GO:0006468; GO:0004674; GO:…	cytoplasm [GO:0005737]; extracellular exosome [GO:0070062]; membrane [GO:0016020]; nucleus [GO:0005634]; plasma membrane [GO:0005886]; androgen receptor binding [GO:0050681]; ATP binding [GO:0005524]; calcium channel regulator activity [GO:0005246]; chromatin binding [GO:0003682]; histone binding [GO:0042393]; histone kinase activity (H3-T6 specific) [GO:0035403]; ligand-dependent nuclear recepto…
Nin	current symbol	MGI:105108	Nin	ninein	protein coding gene	708.845	75.9997	0.107216	-3.22141	0.00800997	down	centrosome localization [GO:0051642]; centrosome-templated microtubule nucleation [GO:0090222]; collateral sprouting [GO:0048668]; corpus callosum morphogenesis [GO:0021540]; corticospinal tract morphogenesis [GO:0021957]; microtubule anchoring at centrosome [GO:0034454]; positive regulation of axonogenesis [GO:0050772]; positive regulation of microtubule polymerization [GO:0031116]	calcium ion binding [GO:0005509]; GTP binding [GO:0005525]; kinase binding [GO:0019900]	apical part of cell [GO:0045177]; axon [GO:0030424]; axonal growth cone [GO:0044295]; centriole [GO:0005814]; centrosome [GO:0005813]; ciliary transition fiber [GO:0097539]; dendrite [GO:0030425]; microtubule [GO:0005874]; mitotic spindle pole [GO:0097431]; nucleolus [GO:0005730]; pericentriolar material [GO:0000242]; plasma membrane [GO:0005886]; spindle pole [GO:0000922]	GO:0005525; GO:0045177; GO:0030424; GO:0044295; GO:0005509; GO:0005814; GO:0005813; GO:0051642; GO:0090222; GO:0097539; GO:0048668; GO:0021540; GO:0021957; GO:0030425; GO:0019900; GO:0005874; GO:0034454; GO:0097431; GO:0005730; GO:0000242; GO:0005886; GO:0050772; GO:0031116; GO:0000922	apical part of cell [GO:0045177]; axon [GO:0030424]; axonal growth cone [GO:0044295]; centriole [GO:0005814]; centrosome [GO:0005813]; ciliary transition fiber [GO:0097539]; dendrite [GO:0030425]; microtubule [GO:0005874]; mitotic spindle pole [GO:0097431]; nucleolus [GO:0005730]; pericentriolar material [GO:0000242]; plasma membrane [GO:0005886]; spindle pole [GO:0000922]; calcium ion binding [G…
Golga4	current symbol	MGI:1859646	Golga4	golgi autoantigen, golgin subfamily a, 4	protein coding gene	607.069	58.4613	0.0963009	-3.37631	0.00803541	down	Golgi to plasma membrane protein transport [GO:0043001]; positive regulation of axon extension [GO:0045773]; protein targeting to Golgi [GO:0000042]	GTPase binding [GO:0051020]	cytoplasm [GO:0005737]; extracellular exosome [GO:0070062]; Golgi apparatus [GO:0005794]; Golgi membrane [GO:0000139]; intracellular membrane-bounded organelle [GO:0043231]; nucleoplasm [GO:0005654]	GO:0051020; GO:0005794; GO:0000139; GO:0043001; GO:0005737; GO:0070062; GO:0043231; GO:0005654; GO:0045773; GO:0000042	cytoplasm [GO:0005737]; extracellular exosome [GO:0070062]; Golgi apparatus [GO:0005794]; Golgi membrane [GO:0000139]; intracellular membrane-bounded organelle [GO:0043231]; nucleoplasm [GO:0005654]; GTPase binding [GO:0051020]; Golgi to plasma membrane protein transport [GO:0043001]; positive regulation of axon extension [GO:0045773]; protein targeting to Golgi [GO:0000042]
Filip1l	current symbol	MGI:1925999	Filip1l	filamin A interacting protein 1-like	protein coding gene	413.094	28.3955	0.0687385	-3.86274	0.00842517	down	-	-	cytoplasm [GO:0005737]; membrane [GO:0016020]; nucleus [GO:0005634]	GO:0005737; GO:0016020; GO:0005634	cytoplasm [GO:0005737]; membrane [GO:0016020]; nucleus [GO:0005634]
Csde1	current symbol	MGI:92356	Csde1	cold shock domain containing E1, RNA binding	protein coding gene	3005.41	536.173	0.178403	-2.48679	0.00861129	down	nuclear-transcribed mRNA catabolic process, no-go decay [GO:0070966]; regulation of transcription, DNA-templated [GO:0006355]	DNA binding [GO:0003677]; poly(A) RNA binding [GO:0044822]	CRD-mediated mRNA stability complex [GO:0070937]; cytoplasm [GO:0005737]; Golgi apparatus [GO:0005794]; mitochondrial inner membrane [GO:0005743]; plasma membrane [GO:0005886]	GO:0070937; GO:0003677; GO:0005794; GO:0005737; GO:0005743; GO:0070966; GO:0005886; GO:0044822; GO:0006355	CRD-mediated mRNA stability complex [GO:0070937]; cytoplasm [GO:0005737]; Golgi apparatus [GO:0005794]; mitochondrial inner membrane [GO:0005743]; plasma membrane [GO:0005886]; DNA binding [GO:0003677]; poly(A) RNA binding [GO:0044822]; nuclear-transcribed mRNA catabolic process, no-go decay [GO:0070966]; regulation of transcription, DNA-templated [GO:0006355]
Tgfbr1	current symbol	MGI:98728	Tgfbr1	transforming growth factor, beta receptor I	protein coding gene	422.673	30.901	0.0731084	-3.77382	0.00913436	down	activation of MAPKK activity [GO:0000186]; activin receptor signaling pathway [GO:0032924]; angiogenesis [GO:0001525]; anterior/posterior pattern specification [GO:0009952]; apoptotic process [GO:0006915]; artery morphogenesis [GO:0048844]; blastocyst development [GO:0001824]; cardiac epithelial to mesenchymal transition [GO:0060317]; cell motility [GO:0048870]; cellular response to transforming …	ATP binding [GO:0005524]; I-SMAD binding [GO:0070411]; metal ion binding [GO:0046872]; protein kinase activity [GO:0004672]; protein serine/threonine kinase activity [GO:0004674]; receptor binding [GO:0005102]; receptor signaling protein activity [GO:0005057]; receptor signaling protein serine/threonine kinase activity [GO:0004702]; SMAD binding [GO:0046332]; transforming growth factor beta-activ…	bicellular tight junction [GO:0005923]; caveola [GO:0005901]; cell [GO:0005623]; cell surface [GO:0009986]; endosome [GO:0005768]; integral component of membrane [GO:0016021]; intracellular [GO:0005622]; membrane [GO:0016020]; membrane raft [GO:0045121]; plasma membrane [GO:0005886]; receptor complex [GO:0043235]	GO:0005524; GO:0070411; GO:0046332; GO:0000186; GO:0032924; GO:0001525; GO:0009952; GO:0006915; GO:0048844; GO:0005923; GO:0001824; GO:0060317; GO:0005901; GO:0005623; GO:0048870; GO:0009986; GO:0071560; GO:0030199; GO:0048701; GO:0005768; GO:0042118; GO:0043542; GO:0001837; GO:0008354; GO:0007507; GO:0001701; GO:0016021; GO:0005622; GO:0035556; GO:0001822; GO:0002088; GO:0008584; GO:0016020; GO:…	bicellular tight junction [GO:0005923]; caveola [GO:0005901]; cell [GO:0005623]; cell surface [GO:0009986]; endosome [GO:0005768]; integral component of membrane [GO:0016021]; intracellular [GO:0005622]; membrane [GO:0016020]; membrane raft [GO:0045121]; plasma membrane [GO:0005886]; receptor complex [GO:0043235]; ATP binding [GO:0005524]; I-SMAD binding [GO:0070411]; metal ion binding [GO:004687…
Cd2	synonym; current symbol	MGI:88314; MGI:88320	Ccnd2; Cd2	cyclin D2; CD2 antigen	protein coding gene	15.5659	315.691	20.281	4.34206	0.00927413	up	heterotypic cell-cell adhesion [GO:0034113]; positive regulation of interferon-gamma secretion [GO:1902715]; positive regulation of interleukin-8 secretion [GO:2000484]; positive regulation of tumor necrosis factor production [GO:0032760]	protein homodimerization activity [GO:0042803]; receptor binding [GO:0005102]	anchored component of plasma membrane [GO:0046658]; cell-cell junction [GO:0005911]; cell surface [GO:0009986]; cytoplasmic side of plasma membrane [GO:0009898]; external side of plasma membrane [GO:0009897]; extracellular region [GO:0005576]; integral component of membrane [GO:0016021]	GO:0046658; GO:0009986; GO:0005911; GO:0009898; GO:0009897; GO:0005576; GO:0034113; GO:0016021; GO:1902715; GO:2000484; GO:0032760; GO:0042803; GO:0005102	anchored component of plasma membrane [GO:0046658]; cell surface [GO:0009986]; cell-cell junction [GO:0005911]; cytoplasmic side of plasma membrane [GO:0009898]; external side of plasma membrane [GO:0009897]; extracellular region [GO:0005576]; integral component of membrane [GO:0016021]; protein homodimerization activity [GO:0042803]; receptor binding [GO:0005102]; heterotypic cell-cell adhesion …
Gimap3	current symbol	MGI:1932723	Gimap3	GTPase, IMAP family member 3	protein coding gene	11.9737	284.79	23.7845	4.57195	0.00945721	up	mitochondrial DNA inheritance [GO:0033955]	GTP binding [GO:0005525]	integral component of membrane [GO:0016021]; mitochondrial outer membrane [GO:0005741]; mitochondrion [GO:0005739]	GO:0005525; GO:0016021; GO:0033955; GO:0005741; GO:0005739	integral component of membrane [GO:0016021]; mitochondrial outer membrane [GO:0005741]; mitochondrion [GO:0005739]; GTP binding [GO:0005525]; mitochondrial DNA inheritance [GO:0033955]
Psme4	current symbol	MGI:2143994	Psme4	proteasome (prosome, macropain) activator subunit 4	protein coding gene	694.477	78.5051	0.113042	-3.14507	0.00965461	down	cellular response to DNA damage stimulus [GO:0006974]; DNA repair [GO:0006281]; multicellular organismal development [GO:0007275]; positive regulation of peptidase activity [GO:0010952]; proteasomal ubiquitin-independent protein catabolic process [GO:0010499]; spermatogenesis, exchange of chromosomal proteins [GO:0035093]	lysine-acetylated histone binding [GO:0070577]; peptidase activator activity [GO:0016504]	cytosol [GO:0005829]; nuclear speck [GO:0016607]; nucleus [GO:0005634]; spermatoproteasome complex [GO:1990111]	GO:0006281; GO:0006974; GO:0005829; GO:0070577; GO:0007275; GO:0016607; GO:0005634; GO:0016504; GO:0010952; GO:0010499; GO:0035093; GO:1990111	cytosol [GO:0005829]; nuclear speck [GO:0016607]; nucleus [GO:0005634]; spermatoproteasome complex [GO:1990111]; lysine-acetylated histone binding [GO:0070577]; peptidase activator activity [GO:0016504]; cellular response to DNA damage stimulus [GO:0006974]; DNA repair [GO:0006281]; multicellular organismal development [GO:0007275]; positive regulation of peptidase activity [GO:0010952]; proteaso…
Eif2ak2	current symbol	MGI:1353449	Eif2ak2	eukaryotic translation initiation factor 2-alpha kinase 2	protein coding gene	642.99	69.3184	0.107806	-3.21349	0.00974364	down	activation of MAPKK activity [GO:0000186]; cellular response to amino acid starvation [GO:0034198]; defense response to virus [GO:0051607]; endoplasmic reticulum unfolded protein response [GO:0030968]; innate immune response [GO:0045087]; negative regulation of apoptotic process [GO:0043066]; negative regulation of osteoblast proliferation [GO:0033689]; negative regulation of translation [GO:0017…	ATP binding [GO:0005524]; double-stranded RNA binding [GO:0003725]; eukaryotic translation initiation factor 2alpha kinase activity [GO:0004694]; non-membrane spanning protein tyrosine kinase activity [GO:0004715]; poly(A) RNA binding [GO:0044822]; protein kinase activity [GO:0004672]	cytoplasm [GO:0005737]; membrane [GO:0016020]; nucleus [GO:0005634]; perinuclear region of cytoplasm [GO:0048471]	GO:0005524; GO:0000186; GO:0034198; GO:0005737; GO:0051607; GO:0003725; GO:0030968; GO:0004694; GO:0045087; GO:0016020; GO:0043066; GO:0033689; GO:0017148; GO:0045071; GO:0004715; GO:0005634; GO:0048471; GO:0044822; GO:0051092; GO:1901224; GO:0043065; GO:0032722; GO:0001819; GO:0032874; GO:0046777; GO:0004672; GO:0006468; GO:1900225; GO:1901532; GO:1902036; GO:1902033; GO:0010998; GO:0043330; GO:…	cytoplasm [GO:0005737]; membrane [GO:0016020]; nucleus [GO:0005634]; perinuclear region of cytoplasm [GO:0048471]; ATP binding [GO:0005524]; double-stranded RNA binding [GO:0003725]; eukaryotic translation initiation factor 2alpha kinase activity [GO:0004694]; non-membrane spanning protein tyrosine kinase activity [GO:0004715]; poly(A) RNA binding [GO:0044822]; protein kinase activity [GO:0004672…
Cav2	current symbol	MGI:107571	Cav2	caveolin 2	protein coding gene	387.949	26.7252	0.0688883	-3.8596	0.00988092	down	caveola assembly [GO:0070836]; endocytosis [GO:0006897]; endoplasmic reticulum organization [GO:0007029]; insulin receptor signaling pathway [GO:0008286]; mitochondrion organization [GO:0007005]; negative regulation of cell proliferation [GO:0008285]; negative regulation of endothelial cell proliferation [GO:0001937]; negative regulation of transforming growth factor beta receptor signaling pathw…	D1 dopamine receptor binding [GO:0031748]; protein binding, bridging [GO:0030674]; protein complex scaffold [GO:0032947]; protein heterodimerization activity [GO:0046982]; protein homodimerization activity [GO:0042803]; protein kinase binding [GO:0019901]; scaffold protein binding [GO:0097110]	acrosomal membrane [GO:0002080]; caveola [GO:0005901]; cytoplasmic vesicle [GO:0031410]; extrinsic component of cytoplasmic side of plasma membrane [GO:0031234]; focal adhesion [GO:0005925]; Golgi membrane [GO:0000139]; integral component of plasma membrane [GO:0005887]; intracellular [GO:0005622]; membrane [GO:0016020]; membrane raft [GO:0045121]; nucleus [GO:0005634]; perinuclear region of cyto…	GO:0031748; GO:0000139; GO:0002080; GO:0005901; GO:0070836; GO:0031410; GO:0006897; GO:0007029; GO:0031234; GO:0005925; GO:0008286; GO:0005887; GO:0005622; GO:0016020; GO:0045121; GO:0007005; GO:0008285; GO:0001937; GO:0030512; GO:0005634; GO:0048471; GO:0005886; GO:0044794; GO:0044791; GO:0043547; GO:0043410; GO:0060161; GO:0001938; GO:0030674; GO:0043234; GO:0032947; GO:0046982; GO:0042803; GO:…	acrosomal membrane [GO:0002080]; caveola [GO:0005901]; cytoplasmic vesicle [GO:0031410]; extrinsic component of cytoplasmic side of plasma membrane [GO:0031234]; focal adhesion [GO:0005925]; Golgi membrane [GO:0000139]; integral component of plasma membrane [GO:0005887]; intracellular [GO:0005622]; membrane [GO:0016020]; membrane raft [GO:0045121]; nucleus [GO:0005634]; perinuclear region of cyto…
B230219D22Rik	current symbol	MGI:1925771	B230219D22Rik	RIKEN cDNA B230219D22 gene	protein coding gene	415.489	30.901	0.0743726	-3.74909	0.00988354	down	-	-	-	-	-
Stxbp3	current symbol	MGI:107362	Stxbp3	syntaxin binding protein 3	protein coding gene	844.149	107.736	0.127627	-2.97	0.00992343	down	brain development [GO:0007420]; exocytosis [GO:0006887]; glucose transport [GO:0015758]; insulin secretion [GO:0030073]; negative regulation of calcium ion-dependent exocytosis [GO:0045955]; neutrophil degranulation [GO:0043312]; platelet aggregation [GO:0070527]; protein heterooligomerization [GO:0051291]; protein to membrane docking [GO:0022615]; response to insulin [GO:0032868]; vesicle dockin…	syntaxin binding [GO:0019905]	apical plasma membrane [GO:0016324]; basolateral plasma membrane [GO:0016323]; cytosol [GO:0005829]; extracellular exosome [GO:0070062]; plasma membrane [GO:0005886]; platelet alpha granule [GO:0031091]; specific granule [GO:0042581]; tertiary granule [GO:0070820]	GO:0016324; GO:0016323; GO:0007420; GO:0005829; GO:0006887; GO:0070062; GO:0015758; GO:0030073; GO:0045955; GO:0043312; GO:0005886; GO:0070527; GO:0031091; GO:0051291; GO:0022615; GO:0032868; GO:0042581; GO:0019905; GO:0070820; GO:0006904	apical plasma membrane [GO:0016324]; basolateral plasma membrane [GO:0016323]; cytosol [GO:0005829]; extracellular exosome [GO:0070062]; plasma membrane [GO:0005886]; platelet alpha granule [GO:0031091]; specific granule [GO:0042581]; tertiary granule [GO:0070820]; syntaxin binding [GO:0019905]; brain development [GO:0007420]; exocytosis [GO:0006887]; glucose transport [GO:0015758]; insulin secre…
Chst3	current symbol	MGI:1858224	Chst3	carbohydrate (chondroitin 6/keratan) sulfotransferase 3	protein coding gene	7.18424	237.186	33.0147	5.04504	0.00999579	up	carbohydrate metabolic process [GO:0005975]; chondroitin sulfate biosynthetic process [GO:0030206]; mitophagy in response to mitochondrial depolarization [GO:0098779]; positive regulation of defense response to virus by host [GO:0002230]; sulfur compound metabolic process [GO:0006790]; T cell homeostasis [GO:0043029]; xenophagy [GO:0098792]	chondroitin 6-sulfotransferase activity [GO:0008459]; N-acetylglucosamine 6-O-sulfotransferase activity [GO:0001517]; proteoglycan sulfotransferase activity [GO:0050698]	Golgi membrane [GO:0000139]; integral component of membrane [GO:0016021]	GO:0000139; GO:0001517; GO:0043029; GO:0005975; GO:0008459; GO:0030206; GO:0016021; GO:0098779; GO:0002230; GO:0050698; GO:0006790; GO:0098792	Golgi membrane [GO:0000139]; integral component of membrane [GO:0016021]; chondroitin 6-sulfotransferase activity [GO:0008459]; N-acetylglucosamine 6-O-sulfotransferase activity [GO:0001517]; proteoglycan sulfotransferase activity [GO:0050698]; carbohydrate metabolic process [GO:0005975]; chondroitin sulfate biosynthetic process [GO:0030206]; mitophagy in response to mitochondrial depolarization …
Kif5b	current symbol	MGI:1098268	Kif5b	kinesin family member 5B	protein coding gene	572.345	57.6261	0.100684	-3.31209	0.0101616	down	axon guidance [GO:0007411]; cytoplasm organization [GO:0007028]; microtubule-based process [GO:0007017]; mitochondrial transport [GO:0006839]; plus-end-directed vesicle transport along microtubule [GO:0072383]; positive regulation of establishment of protein localization to plasma membrane [GO:0090004]; positive regulation of potassium ion transport [GO:0043268]; positive regulation of synaptic t…	ATP binding [GO:0005524]; ATP-dependent microtubule motor activity, plus-end-directed [GO:0008574]; microtubule binding [GO:0008017]; microtubule motor activity [GO:0003777]	ciliary rootlet [GO:0035253]; cytoplasm [GO:0005737]; cytosol [GO:0005829]; endocytic vesicle [GO:0030139]; kinesin complex [GO:0005871]; membrane [GO:0016020]; membrane-bounded organelle [GO:0043227]; microtubule [GO:0005874]; microtubule organizing center [GO:0005815]; neuron projection [GO:0043005]; perinuclear region of cytoplasm [GO:0048471]; vesicle [GO:0031982]	GO:0005524; GO:0008574; GO:0007411; GO:0035253; GO:0005737; GO:0007028; GO:0005829; GO:0030139; GO:0005871; GO:0016020; GO:0043227; GO:0005874; GO:0008017; GO:0003777; GO:0005815; GO:0007017; GO:0006839; GO:0043005; GO:0048471; GO:0072383; GO:0090004; GO:0043268; GO:0032230; GO:0008104; GO:0042391; GO:0035617; GO:0031982; GO:0047496	ciliary rootlet [GO:0035253]; cytoplasm [GO:0005737]; cytosol [GO:0005829]; endocytic vesicle [GO:0030139]; kinesin complex [GO:0005871]; membrane [GO:0016020]; membrane-bounded organelle [GO:0043227]; microtubule [GO:0005874]; microtubule organizing center [GO:0005815]; neuron projection [GO:0043005]; perinuclear region of cytoplasm [GO:0048471]; vesicle [GO:0031982]; ATP binding [GO:0005524]; A…
Dnttip2	current symbol	MGI:1923173	Dnttip2	deoxynucleotidyltransferase, terminal, interacting protein 2	protein coding gene	356.817	22.5493	0.0631958	-3.98403	0.0101853	down	regulation of transcription, DNA-templated [GO:0006355]; transcription, DNA-templated [GO:0006351]	poly(A) RNA binding [GO:0044822]	nucleolus [GO:0005730]; nucleus [GO:0005634]	GO:0005730; GO:0005634; GO:0044822; GO:0006355; GO:0006351	nucleolus [GO:0005730]; nucleus [GO:0005634]; poly(A) RNA binding [GO:0044822]; regulation of transcription, DNA-templated [GO:0006355]; transcription, DNA-templated [GO:0006351]
Usp15	current symbol	MGI:101857	Usp15	ubiquitin specific peptidase 15	protein coding gene	459.792	38.4174	0.083554	-3.58115	0.0101913	down	BMP signaling pathway [GO:0030509]; histone H2B conserved C-terminal lysine deubiquitination [GO:0035616]; monoubiquitinated protein deubiquitination [GO:0035520]; pathway-restricted SMAD protein phosphorylation [GO:0060389]; protein deubiquitination [GO:0016579]; transforming growth factor beta receptor signaling pathway [GO:0007179]; ubiquitin-dependent protein catabolic process [GO:0006511]	cysteine-type endopeptidase activity [GO:0004197]; identical protein binding [GO:0042802]; SMAD binding [GO:0046332]; thiol-dependent ubiquitin-specific protease activity [GO:0004843]; transforming growth factor beta receptor binding [GO:0005160]; ubiquitinated histone binding [GO:0061649]	cytoplasm [GO:0005737]; nucleus [GO:0005634]	GO:0030509; GO:0046332; GO:0004197; GO:0005737; GO:0035616; GO:0042802; GO:0035520; GO:0005634; GO:0060389; GO:0016579; GO:0004843; GO:0005160; GO:0007179; GO:0006511; GO:0061649	cytoplasm [GO:0005737]; nucleus [GO:0005634]; cysteine-type endopeptidase activity [GO:0004197]; identical protein binding [GO:0042802]; SMAD binding [GO:0046332]; thiol-dependent ubiquitin-specific protease activity [GO:0004843]; transforming growth factor beta receptor binding [GO:0005160]; ubiquitinated histone binding [GO:0061649]; BMP signaling pathway [GO:0030509]; histone H2B conserved C-t…
Pnn	current symbol	MGI:1100514	Pnn	pinin	protein coding gene	605.871	64.3074	0.10614	-3.23595	0.0104488	down	mRNA processing [GO:0006397]; regulation of transcription, DNA-templated [GO:0006355]; RNA splicing [GO:0008380]; single organismal cell-cell adhesion [GO:0016337]; transcription, DNA-templated [GO:0006351]	DNA binding [GO:0003677]; poly(A) RNA binding [GO:0044822]	catalytic step 2 spliceosome [GO:0071013]; cytoplasm [GO:0005737]; desmosome [GO:0030057]; membrane [GO:0016020]; nuclear speck [GO:0016607]; nucleoplasm [GO:0005654]	GO:0003677; GO:0008380; GO:0071013; GO:0005737; GO:0030057; GO:0006397; GO:0016020; GO:0016607; GO:0005654; GO:0044822; GO:0006355; GO:0016337; GO:0006351	catalytic step 2 spliceosome [GO:0071013]; cytoplasm [GO:0005737]; desmosome [GO:0030057]; membrane [GO:0016020]; nuclear speck [GO:0016607]; nucleoplasm [GO:0005654]; DNA binding [GO:0003677]; poly(A) RNA binding [GO:0044822]; mRNA processing [GO:0006397]; regulation of transcription, DNA-templated [GO:0006355]; RNA splicing [GO:0008380]; single organismal cell-cell adhesion [GO:0016337]; transc…
Fnip1	current symbol	MGI:2444668	Fnip1	folliculin interacting protein 1	protein coding gene	387.949	27.5603	0.071041	-3.8152	0.0105462	down	cellular response to starvation [GO:0009267]; immature B cell differentiation [GO:0002327]; negative regulation of cysteine-type endopeptidase activity involved in apoptotic process [GO:0043154]; negative regulation of TOR signaling [GO:0032007]; negative regulation of transcription from RNA polymerase II promoter [GO:0000122]; positive regulation of B cell apoptotic process [GO:0002904]; positiv…	guanyl-nucleotide exchange factor activity [GO:0005085]	cytoplasm [GO:0005737]	GO:0031929; GO:0009267; GO:0005737; GO:0005085; GO:0002327; GO:0032007; GO:0043154; GO:0000122; GO:0002904; GO:0043547; GO:0033138; GO:0031334; GO:0001934; GO:2000973; GO:0001932	cytoplasm [GO:0005737]; guanyl-nucleotide exchange factor activity [GO:0005085]; cellular response to starvation [GO:0009267]; immature B cell differentiation [GO:0002327]; negative regulation of cysteine-type endopeptidase activity involved in apoptotic process [GO:0043154]; negative regulation of TOR signaling [GO:0032007]; negative regulation of transcription from RNA polymerase II promoter [G…
Trim12c	current symbol	MGI:4821183	Trim12c	tripartite motif-containing 12C	protein coding gene	682.503	79.3403	0.116249	-3.10471	0.010763	down	-	-	-	-	-
Blk	current symbol; synonym	MGI:88169; MGI:1206591	Blk; Bik	B lymphoid kinase; BCL2-interacting killer	protein coding gene	20.3554	340.746	16.7399	4.06522	0.0107648	up	B cell receptor signaling pathway [GO:0050853]; cell differentiation [GO:0030154]; innate immune response [GO:0045087]; negative regulation of apoptotic process [GO:0043066]; peptidyl-tyrosine autophosphorylation [GO:0038083]; positive regulation of insulin secretion [GO:0032024]; regulation of cell proliferation [GO:0042127]; regulation of phagocytosis [GO:0050764]; regulation of podosome assemb…	ATP binding [GO:0005524]; non-membrane spanning protein tyrosine kinase activity [GO:0004715]; receptor binding [GO:0005102]	cytosol [GO:0005829]; extrinsic component of cytoplasmic side of plasma membrane [GO:0031234]	GO:0005524; GO:0050853; GO:0030154; GO:0005829; GO:0031234; GO:0045087; GO:0043066; GO:0004715; GO:0038083; GO:0032024; GO:0005102; GO:0042127; GO:0050764; GO:0071801; GO:0007169	cytosol [GO:0005829]; extrinsic component of cytoplasmic side of plasma membrane [GO:0031234]; ATP binding [GO:0005524]; non-membrane spanning protein tyrosine kinase activity [GO:0004715]; receptor binding [GO:0005102]; B cell receptor signaling pathway [GO:0050853]; cell differentiation [GO:0030154]; innate immune response [GO:0045087]; negative regulation of apoptotic process [GO:0043066]; pep…
Vps41	current symbol	MGI:1929215	Vps41	VPS41 HOPS complex subunit	protein coding gene	728.003	88.5271	0.121603	-3.03975	0.010938	down	autophagy [GO:0006914]; endosomal vesicle fusion [GO:0034058]; endosome to lysosome transport [GO:0008333]; Golgi vesicle transport [GO:0048193]; late endosome to lysosome transport [GO:1902774]; protein targeting to vacuole [GO:0006623]; regulated exocytosis [GO:0045055]; regulation of SNARE complex assembly [GO:0035542]; vacuole fusion, non-autophagic [GO:0042144]	GTPase binding [GO:0051020]; identical protein binding [GO:0042802]; microtubule binding [GO:0008017]; zinc ion binding [GO:0008270]	AP-3 adaptor complex [GO:0030123]; clathrin-coated vesicle [GO:0030136]; clathrin complex [GO:0071439]; CORVET complex [GO:0033263]; cytosol [GO:0005829]; early endosome [GO:0005769]; endosome membrane [GO:0010008]; Golgi-associated vesicle [GO:0005798]; HOPS complex [GO:0030897]; late endosome [GO:0005770]; late endosome membrane [GO:0031902]; lysosomal membrane [GO:0005765]; membrane [GO:001602…	GO:0030123; GO:0033263; GO:0051020; GO:0048193; GO:0005798; GO:0030897; GO:0006914; GO:0071439; GO:0030136; GO:0005829; GO:0005769; GO:0034058; GO:0010008; GO:0008333; GO:0042802; GO:0005770; GO:0031902; GO:1902774; GO:0005765; GO:0016020; GO:0008017; GO:0015630; GO:0006623; GO:0045055; GO:0035542; GO:0042144; GO:0008270	AP-3 adaptor complex [GO:0030123]; clathrin complex [GO:0071439]; clathrin-coated vesicle [GO:0030136]; CORVET complex [GO:0033263]; cytosol [GO:0005829]; early endosome [GO:0005769]; endosome membrane [GO:0010008]; Golgi-associated vesicle [GO:0005798]; HOPS complex [GO:0030897]; late endosome [GO:0005770]; late endosome membrane [GO:0031902]; lysosomal membrane [GO:0005765]; membrane [GO:001602…
Fam102b	current symbol	MGI:3036259	Fam102b	family with sequence similarity 102, member B	protein coding gene	1027.35	149.494	0.145514	-2.78077	0.0112403	down	-	-	-	-	-
Galnt7	current symbol; human synonym	MGI:1349449; MGI:1926004	Galnt7; Galnt15	UDP-N-acetyl-alpha-D-galactosamine: polypeptide N-acetylgalactosaminyltransferase 7; UDP-N-acetyl-alpha-D-galactosamine:polypeptide N-acetylgalactosaminyltransferase 15	protein coding gene	559.174	57.6261	0.103056	-3.2785	0.0112899	down	protein O-linked glycosylation [GO:0006493]	carbohydrate binding [GO:0030246]; metal ion binding [GO:0046872]; polypeptide N-acetylgalactosaminyltransferase activity [GO:0004653]	extracellular exosome [GO:0070062]; Golgi membrane [GO:0000139]; integral component of membrane [GO:0016021]; membrane [GO:0016020]	GO:0000139; GO:0030246; GO:0070062; GO:0016021; GO:0016020; GO:0046872; GO:0004653; GO:0006493	extracellular exosome [GO:0070062]; Golgi membrane [GO:0000139]; integral component of membrane [GO:0016021]; membrane [GO:0016020]; carbohydrate binding [GO:0030246]; metal ion binding [GO:0046872]; polypeptide N-acetylgalactosaminyltransferase activity [GO:0004653]; protein O-linked glycosylation [GO:0006493]
Sowahc	current symbol	MGI:3606051	Sowahc	sosondowah ankyrin repeat domain family member C	protein coding gene	559.174	57.6261	0.103056	-3.2785	0.0112899	down	-	-	-	-	-
Gnai3	current symbol	MGI:95773	Gnai3	guanine nucleotide binding protein (G protein), alpha inhibiting 3	protein coding gene	1224.91	191.252	0.156135	-2.67913	0.0113881	down	adenylate cyclase-inhibiting G-protein coupled receptor signaling pathway [GO:0007193]; adenylate cyclase-modulating G-protein coupled receptor signaling pathway [GO:0007188]; cell cycle [GO:0007049]; cell division [GO:0051301]; dopamine receptor signaling pathway [GO:0007212]; G-protein coupled receptor signaling pathway [GO:0007186]; GTP metabolic process [GO:0046039]; vesicle fusion [GO:000690…	GDP binding [GO:0019003]; G-protein beta/gamma-subunit complex binding [GO:0031683]; G-protein coupled receptor binding [GO:0001664]; GTPase activity [GO:0003924]; GTP binding [GO:0005525]; metal ion binding [GO:0046872]; signal transducer activity [GO:0004871]	centrosome [GO:0005813]; cytoplasm [GO:0005737]; extracellular exosome [GO:0070062]; Golgi apparatus [GO:0005794]; heterotrimeric G-protein complex [GO:0005834]; lysosomal membrane [GO:0005765]; membrane [GO:0016020]; membrane raft [GO:0045121]; midbody [GO:0030496]; plasma membrane [GO:0005886]; zymogen granule [GO:0042588]	GO:0031683; GO:0001664; GO:0007186; GO:0019003; GO:0005525; GO:0046039; GO:0003924; GO:0005794; GO:0007193; GO:0007188; GO:0007049; GO:0051301; GO:0005813; GO:0005737; GO:0007212; GO:0070062; GO:0005834; GO:0005765; GO:0016020; GO:0045121; GO:0046872; GO:0030496; GO:0005886; GO:0004871; GO:0006906; GO:0042588	centrosome [GO:0005813]; cytoplasm [GO:0005737]; extracellular exosome [GO:0070062]; Golgi apparatus [GO:0005794]; heterotrimeric G-protein complex [GO:0005834]; lysosomal membrane [GO:0005765]; membrane [GO:0016020]; membrane raft [GO:0045121]; midbody [GO:0030496]; plasma membrane [GO:0005886]; zymogen granule [GO:0042588]; G-protein beta/gamma-subunit complex binding [GO:0031683]; G-protein co…
Birc6	current symbol	MGI:1276108	Birc6	baculoviral IAP repeat-containing 6	protein coding gene	725.609	89.3622	0.123155	-3.02145	0.0114008	down	apoptotic process [GO:0006915]; cell division [GO:0051301]; labyrinthine layer development [GO:0060711]; mitotic nuclear division [GO:0007067]; negative regulation of apoptotic process [GO:0043066]; negative regulation of endopeptidase activity [GO:0010951]; negative regulation of extrinsic apoptotic signaling pathway [GO:2001237]; placenta development [GO:0001890]; positive regulation of cell pr…	cysteine-type endopeptidase inhibitor activity [GO:0004869]; ligase activity [GO:0016874]; ubiquitin conjugating enzyme activity [GO:0061631]; ubiquitin-protein transferase activity [GO:0004842]	endosome [GO:0005768]; membrane [GO:0016020]; microtubule organizing center [GO:0005815]; midbody [GO:0030496]; spindle pole [GO:0000922]; trans-Golgi network [GO:0005802]	GO:0006915; GO:0051301; GO:0004869; GO:0005768; GO:0060711; GO:0016874; GO:0016020; GO:0005815; GO:0030496; GO:0007067; GO:0043066; GO:0010951; GO:2001237; GO:0001890; GO:0008284; GO:0016567; GO:0042127; GO:0032465; GO:0009966; GO:0000922; GO:0060712; GO:0005802; GO:0061631; GO:0004842	endosome [GO:0005768]; membrane [GO:0016020]; microtubule organizing center [GO:0005815]; midbody [GO:0030496]; spindle pole [GO:0000922]; trans-Golgi network [GO:0005802]; cysteine-type endopeptidase inhibitor activity [GO:0004869]; ligase activity [GO:0016874]; ubiquitin conjugating enzyme activity [GO:0061631]; ubiquitin-protein transferase activity [GO:0004842]; apoptotic process [GO:0006915]…
Malt1	current symbol	MGI:2445027	Malt1	MALT1 paracaspase	protein coding gene	2185.21	397.537	0.181922	-2.45861	0.0114482	down	activation of NF-kappaB-inducing kinase activity [GO:0007250]; B-1 B cell differentiation [GO:0001923]; B cell activation [GO:0042113]; innate immune response [GO:0045087]; nuclear export [GO:0051168]; positive regulation of I-kappaB kinase/NF-kappaB signaling [GO:0043123]; positive regulation of interleukin-2 production [GO:0032743]; positive regulation of NF-kappaB transcription factor activity…	cysteine-type endopeptidase activity [GO:0004197]; kinase activator activity [GO:0019209]; peptidase activity [GO:0008233]; protease binding [GO:0002020]; protein self-association [GO:0043621]; signal transducer activity [GO:0004871]; ubiquitin-protein transferase activity [GO:0004842]	cytoplasm [GO:0005737]; cytosol [GO:0005829]; nucleolus [GO:0005730]; nucleus [GO:0005634]; perinuclear region of cytoplasm [GO:0048471]; protein complex [GO:0043234]	GO:0042113; GO:0001923; GO:0042098; GO:0050852; GO:0007250; GO:0004197; GO:0005737; GO:0005829; GO:0045087; GO:0019209; GO:0051168; GO:0005730; GO:0005634; GO:0008233; GO:0048471; GO:0043123; GO:0051092; GO:0050870; GO:0002726; GO:0032743; GO:0002020; GO:0043234; GO:0051259; GO:0043621; GO:0016567; GO:0006508; GO:0050856; GO:0042981; GO:0009620; GO:0002237; GO:0004871; GO:0004842	cytoplasm [GO:0005737]; cytosol [GO:0005829]; nucleolus [GO:0005730]; nucleus [GO:0005634]; perinuclear region of cytoplasm [GO:0048471]; protein complex [GO:0043234]; cysteine-type endopeptidase activity [GO:0004197]; kinase activator activity [GO:0019209]; peptidase activity [GO:0008233]; protease binding [GO:0002020]; protein self-association [GO:0043621]; signal transducer activity [GO:000487…
Wnk1	current symbol	MGI:2442092	Wnk1	WNK lysine deficient protein kinase 1	protein coding gene	1564.97	264.746	0.16917	-2.56345	0.0116019	down	intracellular signal transduction [GO:0035556]; ion transport [GO:0006811]; negative regulation of pancreatic juice secretion [GO:0090188]; negative regulation of phosphatase activity [GO:0010923]; positive regulation of systemic arterial blood pressure [GO:0003084]; protein autophosphorylation [GO:0046777]; protein phosphorylation [GO:0006468]; regulation of cellular process [GO:0050794]	ATP binding [GO:0005524]; chloride channel inhibitor activity [GO:0019869]; magnesium ion binding [GO:0000287]; phosphatase binding [GO:0019902]; potassium channel inhibitor activity [GO:0019870]; protein kinase activity [GO:0004672]; protein serine/threonine kinase activity [GO:0004674]; protein serine/threonine kinase inhibitor activity [GO:0030291]	cytoplasm [GO:0005737]	GO:0005524; GO:0019869; GO:0005737; GO:0035556; GO:0006811; GO:0000287; GO:0090188; GO:0010923; GO:0019902; GO:0003084; GO:0019870; GO:0046777; GO:0004672; GO:0006468; GO:0004674; GO:0030291; GO:0050794	cytoplasm [GO:0005737]; ATP binding [GO:0005524]; chloride channel inhibitor activity [GO:0019869]; magnesium ion binding [GO:0000287]; phosphatase binding [GO:0019902]; potassium channel inhibitor activity [GO:0019870]; protein kinase activity [GO:0004672]; protein serine/threonine kinase activity [GO:0004674]; protein serine/threonine kinase inhibitor activity [GO:0030291]; intracellular signal…
Gas2l3	current symbol	MGI:1918780	Gas2l3	growth arrest-specific 2 like 3	protein coding gene	421.476	34.2416	0.0812422	-3.62163	0.0116216	down	actin cytoskeleton organization [GO:0030036]; cell cycle arrest [GO:0007050]; microtubule cytoskeleton organization [GO:0000226]	actin binding [GO:0003779]; microtubule binding [GO:0008017]	actin cytoskeleton [GO:0015629]; cytoplasm [GO:0005737]; microtubule [GO:0005874]; microtubule cytoskeleton [GO:0015630]	GO:0003779; GO:0015629; GO:0030036; GO:0007050; GO:0005737; GO:0005874; GO:0008017; GO:0015630; GO:0000226	actin cytoskeleton [GO:0015629]; cytoplasm [GO:0005737]; microtubule [GO:0005874]; microtubule cytoskeleton [GO:0015630]; actin binding [GO:0003779]; microtubule binding [GO:0008017]; actin cytoskeleton organization [GO:0030036]; cell cycle arrest [GO:0007050]; microtubule cytoskeleton organization [GO:0000226]
Gda	current symbol; human synonym	MGI:95678; MGI:1920382	Gda; Slc25a16	guanine deaminase; solute carrier family 25 (mitochondrial carrier, Graves disease autoantigen), member 16	protein coding gene	1319.51	212.966	0.161398	-2.6313	0.0117184	down	guanine catabolic process [GO:0006147]; guanine metabolic process [GO:0046098]	guanine deaminase activity [GO:0008892]; zinc ion binding [GO:0008270]	extracellular exosome [GO:0070062]	GO:0070062; GO:0006147; GO:0008892; GO:0046098; GO:0008270	extracellular exosome [GO:0070062]; guanine deaminase activity [GO:0008892]; zinc ion binding [GO:0008270]; guanine catabolic process [GO:0006147]; guanine metabolic process [GO:0046098]
Lrrfip1	current symbol	MGI:1342770	Lrrfip1	leucine rich repeat (in FLII) interacting protein 1	protein coding gene	577.134	61.8019	0.107084	-3.22318	0.0117225	down	positive regulation of NF-kappaB transcription factor activity [GO:0051092]; transcription, DNA-templated [GO:0006351]	DNA binding [GO:0003677]; protein homodimerization activity [GO:0042803]	cytoplasm [GO:0005737]; nucleus [GO:0005634]; plasma membrane [GO:0005886]	GO:0003677; GO:0005737; GO:0005634; GO:0005886; GO:0051092; GO:0042803; GO:0006351	cytoplasm [GO:0005737]; nucleus [GO:0005634]; plasma membrane [GO:0005886]; DNA binding [GO:0003677]; protein homodimerization activity [GO:0042803]; positive regulation of NF-kappaB transcription factor activity [GO:0051092]; transcription, DNA-templated [GO:0006351]
Klhl24	current symbol	MGI:1923035	Klhl24	kelch-like 24	protein coding gene	398.726	30.901	0.0774993	-3.68967	0.0118998	down	protein ubiquitination [GO:0016567]; regulation of kainate selective glutamate receptor activity [GO:2000312]	-	axon [GO:0030424]; Cul3-RING ubiquitin ligase complex [GO:0031463]; cytoplasm [GO:0005737]; perikaryon [GO:0043204]	GO:0031463; GO:0030424; GO:0005737; GO:0043204; GO:0016567; GO:2000312	axon [GO:0030424]; Cul3-RING ubiquitin ligase complex [GO:0031463]; cytoplasm [GO:0005737]; perikaryon [GO:0043204]; protein ubiquitination [GO:0016567]; regulation of kainate selective glutamate receptor activity [GO:2000312]
Qk	current symbol	MGI:97837	Qk	quaking	protein coding gene	960.294	138.637	0.144369	-2.79217	0.0119953	down	3'-UTR-mediated mRNA destabilization [GO:0061158]; axon ensheathment [GO:0008366]; long-chain fatty acid biosynthetic process [GO:0042759]; mRNA processing [GO:0006397]; mRNA transport [GO:0051028]; muscle cell differentiation [GO:0042692]; myelination [GO:0042552]; positive regulation of gene expression [GO:0010628]; RNA splicing [GO:0008380]; spermatid development [GO:0007286]; vasculogenesis […	mRNA binding [GO:0003729]; poly(A) RNA binding [GO:0044822]; RNA binding [GO:0003723]	cytoplasm [GO:0005737]; nucleus [GO:0005634]	GO:0061158; GO:0003723; GO:0008380; GO:0008366; GO:0005737; GO:0042759; GO:0003729; GO:0006397; GO:0051028; GO:0042692; GO:0042552; GO:0005634; GO:0044822; GO:0010628; GO:0007286; GO:0001570	cytoplasm [GO:0005737]; nucleus [GO:0005634]; mRNA binding [GO:0003729]; poly(A) RNA binding [GO:0044822]; RNA binding [GO:0003723]; 3'-UTR-mediated mRNA destabilization [GO:0061158]; axon ensheathment [GO:0008366]; long-chain fatty acid biosynthetic process [GO:0042759]; mRNA processing [GO:0006397]; mRNA transport [GO:0051028]; muscle cell differentiation [GO:0042692]; myelination [GO:0042552];…
Sept2	current symbol; human synonym	MGI:97298; MGI:1888939	Sept2; Sept6	septin 2; septin 6	protein coding gene	1671.53	290.636	0.173874	-2.52389	0.0120353	down	cilium assembly [GO:0042384]; cytokinesis [GO:0000910]; mitotic nuclear division [GO:0007067]; neuron projection development [GO:0031175]; protein polymerization [GO:0051258]; regulation of catalytic activity [GO:0050790]; regulation of L-glutamate transport [GO:0002036]; regulation of protein localization [GO:0032880]; smoothened signaling pathway [GO:0007224]	enzyme regulator activity [GO:0030234]; GTPase activity [GO:0003924]; GTP binding [GO:0005525]; identical protein binding [GO:0042802]; protein complex scaffold [GO:0032947]	actin cytoskeleton [GO:0015629]; actomyosin contractile ring [GO:0005826]; cell cortex [GO:0005938]; cell projection [GO:0042995]; cell surface [GO:0009986]; ciliary membrane [GO:0060170]; ciliary transition zone [GO:0035869]; cleavage furrow [GO:0032154]; condensed chromosome kinetochore [GO:0000777]; cytoplasm [GO:0005737]; exocyst [GO:0000145]; extracellular exosome [GO:0070062]; microtubule c…	GO:0005525; GO:0003924; GO:0015629; GO:0005826; GO:0005938; GO:0042995; GO:0009986; GO:0060170; GO:0035869; GO:0042384; GO:0032154; GO:0000777; GO:0000910; GO:0005737; GO:0030234; GO:0000145; GO:0070062; GO:0042802; GO:0015630; GO:0030496; GO:0007067; GO:0043209; GO:0031175; GO:0005730; GO:0005654; GO:0005634; GO:0048471; GO:0005886; GO:0032947; GO:0051258; GO:0002036; GO:0050790; GO:0032880; GO:…	actin cytoskeleton [GO:0015629]; actomyosin contractile ring [GO:0005826]; cell cortex [GO:0005938]; cell projection [GO:0042995]; cell surface [GO:0009986]; ciliary membrane [GO:0060170]; ciliary transition zone [GO:0035869]; cleavage furrow [GO:0032154]; condensed chromosome kinetochore [GO:0000777]; cytoplasm [GO:0005737]; exocyst [GO:0000145]; extracellular exosome [GO:0070062]; microtubule c…
Acbd5	current symbol	MGI:1921409	Acbd5	acyl-Coenzyme A binding domain containing 5	protein coding gene	295.751	15.8681	0.0536534	-4.22019	0.0121458	down	pexophagy [GO:0030242]; transport [GO:0006810]	fatty-acyl-CoA binding [GO:0000062]; lipid binding [GO:0008289]	integral component of membrane [GO:0016021]; intracellular membrane-bounded organelle [GO:0043231]; membrane [GO:0016020]; nucleoplasm [GO:0005654]; nucleus [GO:0005634]; peroxisomal membrane [GO:0005778]; peroxisome [GO:0005777]	GO:0000062; GO:0016021; GO:0043231; GO:0008289; GO:0016020; GO:0005654; GO:0005634; GO:0005778; GO:0005777; GO:0030242; GO:0006810	integral component of membrane [GO:0016021]; intracellular membrane-bounded organelle [GO:0043231]; membrane [GO:0016020]; nucleoplasm [GO:0005654]; nucleus [GO:0005634]; peroxisomal membrane [GO:0005778]; peroxisome [GO:0005777]; fatty-acyl-CoA binding [GO:0000062]; lipid binding [GO:0008289]; pexophagy [GO:0030242]; transport [GO:0006810]
Cpd	current symbol; synonym	MGI:107265; MGI:1347354	Cpd; Homer2	carboxypeptidase D; homer scaffolding protein 2	protein coding gene	1814.02	324.042	0.178632	-2.48494	0.0123611	down	peptide metabolic process [GO:0006518]; protein processing [GO:0016485]	metallocarboxypeptidase activity [GO:0004181]; serine-type carboxypeptidase activity [GO:0004185]; zinc ion binding [GO:0008270]	extracellular exosome [GO:0070062]; extracellular space [GO:0005615]; integral component of membrane [GO:0016021]; membrane [GO:0016020]; nucleus [GO:0005634]; plasma membrane [GO:0005886]; trans-Golgi network [GO:0005802]	GO:0070062; GO:0005615; GO:0016021; GO:0016020; GO:0004181; GO:0005634; GO:0006518; GO:0005886; GO:0016485; GO:0004185; GO:0005802; GO:0008270	extracellular exosome [GO:0070062]; extracellular space [GO:0005615]; integral component of membrane [GO:0016021]; membrane [GO:0016020]; nucleus [GO:0005634]; plasma membrane [GO:0005886]; trans-Golgi network [GO:0005802]; metallocarboxypeptidase activity [GO:0004181]; serine-type carboxypeptidase activity [GO:0004185]; zinc ion binding [GO:0008270]; peptide metabolic process [GO:0006518]; prote…
Spp1	current symbol; human synonym; synonym	MGI:98389; MGI:1921572; MGI:2135760	Spp1; Cxxc1; Sgpp1	secreted phosphoprotein 1; CXXC finger 1 (PHD domain); sphingosine-1-phosphate phosphatase 1	protein coding gene	1568.56	270.592	0.17251	-2.53525	0.0123996	down	biomineral tissue development [GO:0031214]; cell adhesion [GO:0007155]; cellular response to fluid shear stress [GO:0071498]; negative regulation of apoptotic process [GO:0043066]; neutrophil chemotaxis [GO:0030593]; ossification [GO:0001503]; positive regulation of cell-substrate adhesion [GO:0010811]; response to vitamin D [GO:0033280]	cytokine activity [GO:0005125]; extracellular matrix binding [GO:0050840]	apical part of cell [GO:0045177]; cytoplasm [GO:0005737]; extracellular exosome [GO:0070062]; extracellular region [GO:0005576]; extracellular space [GO:0005615]	GO:0045177; GO:0031214; GO:0007155; GO:0071498; GO:0005125; GO:0005737; GO:0070062; GO:0050840; GO:0005576; GO:0005615; GO:0043066; GO:0030593; GO:0001503; GO:0010811; GO:0033280	apical part of cell [GO:0045177]; cytoplasm [GO:0005737]; extracellular exosome [GO:0070062]; extracellular region [GO:0005576]; extracellular space [GO:0005615]; cytokine activity [GO:0005125]; extracellular matrix binding [GO:0050840]; biomineral tissue development [GO:0031214]; cell adhesion [GO:0007155]; cellular response to fluid shear stress [GO:0071498]; negative regulation of apoptotic pr…
Fabp7	current symbol	MGI:101916	Fabp7	fatty acid binding protein 7, brain	protein coding gene	1090.81	167.867	0.153893	-2.7	0.0124601	down	cell proliferation in forebrain [GO:0021846]; epithelial cell proliferation [GO:0050673]; neurogenesis [GO:0022008]; prepulse inhibition [GO:0060134]; startle response [GO:0001964]	fatty acid binding [GO:0005504]; transporter activity [GO:0005215]	cell body [GO:0044297]; cell-cell junction [GO:0005911]; cell periphery [GO:0071944]; cell projection [GO:0042995]; cytoplasm [GO:0005737]; cytosol [GO:0005829]; neuronal cell body [GO:0043025]; nucleoplasm [GO:0005654]	GO:0044297; GO:0071944; GO:0042995; GO:0021846; GO:0005911; GO:0005737; GO:0005829; GO:0050673; GO:0005504; GO:0022008; GO:0043025; GO:0005654; GO:0060134; GO:0001964; GO:0005215	cell body [GO:0044297]; cell periphery [GO:0071944]; cell projection [GO:0042995]; cell-cell junction [GO:0005911]; cytoplasm [GO:0005737]; cytosol [GO:0005829]; neuronal cell body [GO:0043025]; nucleoplasm [GO:0005654]; fatty acid binding [GO:0005504]; transporter activity [GO:0005215]; cell proliferation in forebrain [GO:0021846]; epithelial cell proliferation [GO:0050673]; neurogenesis [GO:002…
Krr1	current symbol; current symbol	MGI:1289274; MGI:96698	Krr1; Krt1	KRR1, small subunit (SSU) processome component, homolog (yeast); keratin 1	protein coding gene	1491.93	255.559	0.171295	-2.54545	0.0126819	down	rRNA processing [GO:0006364]	poly(A) RNA binding [GO:0044822]	cytoplasm [GO:0005737]; intercellular bridge [GO:0045171]; membrane [GO:0016020]; nucleolus [GO:0005730]; nucleus [GO:0005634]; small-subunit processome [GO:0032040]	GO:0005737; GO:0045171; GO:0016020; GO:0005730; GO:0005634; GO:0044822; GO:0006364; GO:0032040	cytoplasm [GO:0005737]; intercellular bridge [GO:0045171]; membrane [GO:0016020]; nucleolus [GO:0005730]; nucleus [GO:0005634]; small-subunit processome [GO:0032040]; poly(A) RNA binding [GO:0044822]; rRNA processing [GO:0006364]
Sltm	current symbol	MGI:1913910	Sltm	SAFB-like, transcription modulator	protein coding gene	563.963	61.8019	0.109585	-3.18988	0.0129857	down	-	-	-	-	-
Wapal	old symbol	MGI:2675859	Wapl	WAPL cohesin release factor	protein coding gene	578.332	65.1426	0.112639	-3.15022	0.0132987	down	cell division [GO:0051301]; mitotic nuclear division [GO:0007067]; negative regulation of chromatin binding [GO:0035562]; negative regulation of DNA replication [GO:0008156]; negative regulation of sister chromatid cohesion [GO:0045875]; positive regulation of fibroblast proliferation [GO:0048146]; protein localization to chromatin [GO:0071168]; regulation of chromosome condensation [GO:0060623];…	-	chromatin [GO:0000785]; cohesin complex [GO:0008278]; cytoplasm [GO:0005737]; intracellular membrane-bounded organelle [GO:0043231]; microtubule cytoskeleton [GO:0015630]; nucleoplasm [GO:0005654]; nucleus [GO:0005634]; synaptonemal complex [GO:0000795]	GO:0051301; GO:0000785; GO:0008278; GO:0005737; GO:0043231; GO:0015630; GO:0007067; GO:0008156; GO:0035562; GO:0045875; GO:0005654; GO:0005634; GO:0048146; GO:0071168; GO:0060623; GO:0051983; GO:0071922; GO:0009636; GO:0000795	chromatin [GO:0000785]; cohesin complex [GO:0008278]; cytoplasm [GO:0005737]; intracellular membrane-bounded organelle [GO:0043231]; microtubule cytoskeleton [GO:0015630]; nucleoplasm [GO:0005654]; nucleus [GO:0005634]; synaptonemal complex [GO:0000795]; cell division [GO:0051301]; mitotic nuclear division [GO:0007067]; negative regulation of chromatin binding [GO:0035562]; negative regulation of…
Hdc	current symbol; human synonym	MGI:96062; MGI:2685715	Hdc; Heca	histidine decarboxylase; hdc homolog, cell cycle regulator	protein coding gene	3.59212	183.735	51.1496	5.67665	0.0133303	up	catecholamine biosynthetic process [GO:0042423]; histamine biosynthetic process [GO:0001694]; histidine catabolic process [GO:0006548]	histidine decarboxylase activity [GO:0004398]; pyridoxal phosphate binding [GO:0030170]	-	GO:0042423; GO:0001694; GO:0006548; GO:0004398; GO:0030170	histidine decarboxylase activity [GO:0004398]; pyridoxal phosphate binding [GO:0030170]; catecholamine biosynthetic process [GO:0042423]; histamine biosynthetic process [GO:0001694]; histidine catabolic process [GO:0006548]
Plekha1	current symbol	MGI:2442213	Plekha1	pleckstrin homology domain containing, family A (phosphoinositide binding specific) member 1	protein coding gene	1184.2	192.087	0.162208	-2.62408	0.0134211	down	androgen metabolic process [GO:0008209]; B cell receptor signaling pathway [GO:0050853]; cellular response to hydrogen peroxide [GO:0070301]; establishment of protein localization [GO:0045184]; estrogen metabolic process [GO:0008210]; face morphogenesis [GO:0060325]; female gonad development [GO:0008585]; Leydig cell differentiation [GO:0033327]; luteinization [GO:0001553]; multicellular organism…	PDZ domain binding [GO:0030165]; phosphatidylinositol-3,4-bisphosphate binding [GO:0043325]	cytoplasm [GO:0005737]; extracellular exosome [GO:0070062]; nucleoplasm [GO:0005654]; plasma membrane [GO:0005886]; ruffle membrane [GO:0032587]	GO:0050853; GO:0033327; GO:0030165; GO:0008209; GO:0070301; GO:0005737; GO:0045184; GO:0008210; GO:0070062; GO:0060325; GO:0008585; GO:0001553; GO:0035264; GO:0051898; GO:0005654; GO:0060021; GO:0014065; GO:0043325; GO:0005886; GO:0048008; GO:0009791; GO:0032587; GO:0031529; GO:0048705; GO:0007283	cytoplasm [GO:0005737]; extracellular exosome [GO:0070062]; nucleoplasm [GO:0005654]; plasma membrane [GO:0005886]; ruffle membrane [GO:0032587]; PDZ domain binding [GO:0030165]; phosphatidylinositol-3,4-bisphosphate binding [GO:0043325]; androgen metabolic process [GO:0008209]; B cell receptor signaling pathway [GO:0050853]; cellular response to hydrogen peroxide [GO:0070301]; establishment of p…
Iigp1	current symbol	MGI:1926259	Iigp1	interferon inducible GTPase 1	protein coding gene	846.543	120.263	0.142064	-2.81539	0.013606	down	cellular response to interferon-beta [GO:0035458]; cytokine-mediated signaling pathway [GO:0019221]; defense response to Gram-negative bacterium [GO:0050829]; defense response to protozoan [GO:0042832]; innate immune response [GO:0045087]; regulation of autophagy [GO:0010506]	GDP binding [GO:0019003]; GTPase activity [GO:0003924]; GTP binding [GO:0005525]; identical protein binding [GO:0042802]	endoplasmic reticulum membrane [GO:0005789]; Golgi cisterna membrane [GO:0032580]; nuclear membrane [GO:0031965]; symbiont-containing vacuole membrane [GO:0020005]	GO:0019003; GO:0005525; GO:0003924; GO:0032580; GO:0035458; GO:0019221; GO:0050829; GO:0042832; GO:0005789; GO:0042802; GO:0045087; GO:0031965; GO:0010506; GO:0020005	endoplasmic reticulum membrane [GO:0005789]; Golgi cisterna membrane [GO:0032580]; nuclear membrane [GO:0031965]; symbiont-containing vacuole membrane [GO:0020005]; GDP binding [GO:0019003]; GTP binding [GO:0005525]; GTPase activity [GO:0003924]; identical protein binding [GO:0042802]; cellular response to interferon-beta [GO:0035458]; cytokine-mediated signaling pathway [GO:0019221]; defense res…
Atp2a3	current symbol	MGI:1194503	Atp2a3	ATPase, Ca++ transporting, ubiquitous	protein coding gene	101.777	758.326	7.45088	2.89741	0.0137436	up	cellular calcium ion homeostasis [GO:0006874]	ATP binding [GO:0005524]; calcium-transporting ATPase activity [GO:0005388]; metal ion binding [GO:0046872]	endoplasmic reticulum [GO:0005783]; integral component of plasma membrane [GO:0005887]; nuclear membrane [GO:0031965]; sarcoplasmic reticulum [GO:0016529]; sarcoplasmic reticulum membrane [GO:0033017]	GO:0005524; GO:0005388; GO:0006874; GO:0005783; GO:0005887; GO:0046872; GO:0031965; GO:0016529; GO:0033017	endoplasmic reticulum [GO:0005783]; integral component of plasma membrane [GO:0005887]; nuclear membrane [GO:0031965]; sarcoplasmic reticulum [GO:0016529]; sarcoplasmic reticulum membrane [GO:0033017]; ATP binding [GO:0005524]; calcium-transporting ATPase activity [GO:0005388]; metal ion binding [GO:0046872]; cellular calcium ion homeostasis [GO:0006874]
Usp9x	current symbol	MGI:894681	Usp9x	ubiquitin specific peptidase 9, X chromosome	protein coding gene	572.345	65.1426	0.113817	-3.13521	0.0139176	down	axon extension [GO:0048675]; BMP signaling pathway [GO:0030509]; cell division [GO:0051301]; cellular response to transforming growth factor beta stimulus [GO:0071560]; cerebellar cortex structural organization [GO:0021698]; chromosome segregation [GO:0007059]; hippocampus development [GO:0021766]; in utero embryonic development [GO:0001701]; mitotic nuclear division [GO:0007067]; neuron migratio…	co-SMAD binding [GO:0070410]; thiol-dependent ubiquitinyl hydrolase activity [GO:0036459]	apical part of cell [GO:0045177]; cytoplasm [GO:0005737]; growth cone [GO:0030426]; membrane [GO:0016020]	GO:0030509; GO:0045177; GO:0048675; GO:0051301; GO:0071560; GO:0021698; GO:0007059; GO:0070410; GO:0005737; GO:0030426; GO:0021766; GO:0001701; GO:0016020; GO:0007067; GO:0001764; GO:1990138; GO:0009791; GO:0016579; GO:0036459; GO:0007179; GO:0006511	apical part of cell [GO:0045177]; cytoplasm [GO:0005737]; growth cone [GO:0030426]; membrane [GO:0016020]; co-SMAD binding [GO:0070410]; thiol-dependent ubiquitinyl hydrolase activity [GO:0036459]; axon extension [GO:0048675]; BMP signaling pathway [GO:0030509]; cell division [GO:0051301]; cellular response to transforming growth factor beta stimulus [GO:0071560]; cerebellar cortex structural org…
U2surp	current symbol	MGI:1915208	U2surp	U2 snRNP-associated SURP domain containing	protein coding gene	308.922	19.2087	0.0621797	-4.00741	0.0141705	down	RNA processing [GO:0006396]	nucleotide binding [GO:0000166]; poly(A) RNA binding [GO:0044822]	nucleoplasm [GO:0005654]; nucleus [GO:0005634]	GO:0006396; GO:0005654; GO:0000166; GO:0005634; GO:0044822	nucleoplasm [GO:0005654]; nucleus [GO:0005634]; nucleotide binding [GO:0000166]; poly(A) RNA binding [GO:0044822]; RNA processing [GO:0006396]
Cxcl3	cattle symbol; human symbol; current symbol	MGI:108068; MGI:1340094; MGI:3037818	Cxcl1; Cxcl2; Cxcl3	chemokine (C-X-C motif) ligand 1; chemokine (C-X-C motif) ligand 2; chemokine (C-X-C motif) ligand 3	protein coding gene	3232.91	14325.5	4.43115	2.14768	0.0142285	up	cellular response to lipopolysaccharide [GO:0071222]; chemokine-mediated signaling pathway [GO:0070098]; G-protein coupled receptor signaling pathway [GO:0007186]; immune response [GO:0006955]; inflammatory response [GO:0006954]; neutrophil chemotaxis [GO:0030593]; positive regulation of cytosolic calcium ion concentration [GO:0007204]; positive regulation of neutrophil chemotaxis [GO:0090023]; r…	chemokine activity [GO:0008009]; CXCR chemokine receptor binding [GO:0045236]	cytosol [GO:0005829]; extracellular space [GO:0005615]	GO:0045236; GO:0007186; GO:0071222; GO:0008009; GO:0070098; GO:0005829; GO:0005615; GO:0006955; GO:0006954; GO:0030593; GO:0007204; GO:0090023; GO:0042127; GO:0032496	cytosol [GO:0005829]; extracellular space [GO:0005615]; chemokine activity [GO:0008009]; CXCR chemokine receptor binding [GO:0045236]; cellular response to lipopolysaccharide [GO:0071222]; chemokine-mediated signaling pathway [GO:0070098]; G-protein coupled receptor signaling pathway [GO:0007186]; immune response [GO:0006955]; inflammatory response [GO:0006954]; neutrophil chemotaxis [GO:0030593]…
Hnrnph2	current symbol	MGI:1201779	Hnrnph2	heterogeneous nuclear ribonucleoprotein H2	protein coding gene	790.267	110.241	0.139499	-2.84168	0.0142487	down	-	nucleotide binding [GO:0000166]; poly(A) RNA binding [GO:0044822]	cytoplasm [GO:0005737]; intracellular ribonucleoprotein complex [GO:0030529]; membrane [GO:0016020]; nucleoplasm [GO:0005654]	GO:0005737; GO:0030529; GO:0016020; GO:0005654; GO:0000166; GO:0044822	cytoplasm [GO:0005737]; intracellular ribonucleoprotein complex [GO:0030529]; membrane [GO:0016020]; nucleoplasm [GO:0005654]; nucleotide binding [GO:0000166]; poly(A) RNA binding [GO:0044822]
Pds5a	current symbol	MGI:1918771	Pds5a	PDS5 cohesin associated factor A	protein coding gene	278.988	15.0329	0.0538837	-4.21401	0.0142508	down	cell division [GO:0051301]; mitotic sister chromatid cohesion [GO:0007064]; negative regulation of DNA replication [GO:0008156]	-	chromatin [GO:0000785]; nucleoplasm [GO:0005654]; plasma membrane [GO:0005886]	GO:0051301; GO:0000785; GO:0007064; GO:0008156; GO:0005654; GO:0005886	chromatin [GO:0000785]; nucleoplasm [GO:0005654]; plasma membrane [GO:0005886]; cell division [GO:0051301]; mitotic sister chromatid cohesion [GO:0007064]; negative regulation of DNA replication [GO:0008156]
Ddx60	current symbol	MGI:2384570	Ddx60	DEAD (Asp-Glu-Ala-Asp) box polypeptide 60	protein coding gene	426.265	38.4174	0.0901256	-3.47192	0.0142622	down	-	-	-	-	-
Ckap5	current symbol	MGI:1923036	Ckap5	cytoskeleton associated protein 5	protein coding gene	232.291	9.18677	0.0395486	-4.66023	0.0142978	down	cell division [GO:0051301]; centrosome organization [GO:0051297]; establishment or maintenance of microtubule cytoskeleton polarity [GO:0030951]; mitotic nuclear division [GO:0007067]; RNA transport [GO:0050658]; spindle organization [GO:0007051]	microtubule binding [GO:0008017]; ribonucleoprotein complex binding [GO:0043021]	centrosome [GO:0005813]; cytoplasm [GO:0005737]; membrane [GO:0016020]; protein complex [GO:0043234]; spindle pole [GO:0000922]	GO:0050658; GO:0051301; GO:0005813; GO:0051297; GO:0005737; GO:0030951; GO:0016020; GO:0008017; GO:0007067; GO:0043234; GO:0043021; GO:0007051; GO:0000922	centrosome [GO:0005813]; cytoplasm [GO:0005737]; membrane [GO:0016020]; protein complex [GO:0043234]; spindle pole [GO:0000922]; microtubule binding [GO:0008017]; ribonucleoprotein complex binding [GO:0043021]; cell division [GO:0051301]; centrosome organization [GO:0051297]; establishment or maintenance of microtubule cytoskeleton polarity [GO:0030951]; mitotic nuclear division [GO:0007067]; RNA…
Eif1a	current symbol; human synonym; human synonym	MGI:95298; MGI:105125; MGI:1913485	Eif1a; Eif1; Eif1ax	eukaryotic translation initiation factor 1A; eukaryotic translation initiation factor 1; eukaryotic translation initiation factor 1A, X-linked	protein coding gene	983.044	151.999	0.154621	-2.69319	0.0143885	down	-	poly(A) RNA binding [GO:0044822]; translation initiation factor activity [GO:0003743]	-	GO:0044822; GO:0003743	poly(A) RNA binding [GO:0044822]; translation initiation factor activity [GO:0003743]
Mitf	current symbol; synonym	MGI:104554; MGI:104638	Mitf; Tff3	microphthalmia-associated transcription factor; trefoil factor 3, intestinal	protein coding gene	1089.61	175.384	0.16096	-2.63522	0.0144025	down	bone remodeling [GO:0046849]; camera-type eye development [GO:0043010]; canonical Wnt signaling pathway involved in negative regulation of apoptotic process [GO:0044336]; cell differentiation [GO:0030154]; cell fate commitment [GO:0045165]; mast cell migration [GO:0097531]; melanocyte differentiation [GO:0030318]; negative regulation of apoptotic process [GO:0043066]; negative regulation of trans…	chromatin binding [GO:0003682]; DNA binding [GO:0003677]; RNA polymerase II core promoter proximal region sequence-specific DNA binding [GO:0000978]; RNA polymerase II core promoter sequence-specific DNA binding [GO:0000979]; sequence-specific DNA binding [GO:0043565]; transcriptional activator activity, RNA polymerase II core promoter proximal region sequence-specific binding [GO:0001077]; trans…	nucleus [GO:0005634]; protein complex [GO:0043234]	GO:0003677; GO:0000978; GO:0000979; GO:0016055; GO:0046849; GO:0043010; GO:0044336; GO:0030154; GO:0045165; GO:0003682; GO:0097531; GO:0030318; GO:0043066; GO:0000122; GO:0005634; GO:0030316; GO:0043473; GO:2000144; GO:0010628; GO:0045944; GO:0045893; GO:0043234; GO:0006461; GO:2001141; GO:0042127; GO:0010468; GO:0045670; GO:0006355; GO:0043565; GO:0003705; GO:0003700; GO:0006366; GO:0001077	nucleus [GO:0005634]; protein complex [GO:0043234]; chromatin binding [GO:0003682]; DNA binding [GO:0003677]; RNA polymerase II core promoter proximal region sequence-specific DNA binding [GO:0000978]; RNA polymerase II core promoter sequence-specific DNA binding [GO:0000979]; sequence-specific DNA binding [GO:0043565]; transcription factor activity, RNA polymerase II distal enhancer sequence-spe…
Cwc22	current symbol	MGI:2136773	Cwc22	CWC22 spliceosome-associated protein	protein coding gene	147.277	1.67032	0.0113414	-6.46226	0.0145229	down	mRNA splicing, via spliceosome [GO:0000398]	RNA binding [GO:0003723]	catalytic step 2 spliceosome [GO:0071013]; cytoplasm [GO:0005737]; Golgi apparatus [GO:0005794]; nuclear speck [GO:0016607]; nucleoplasm [GO:0005654]; spliceosomal complex [GO:0005681]; U2-type catalytic step 1 spliceosome [GO:0071006]	GO:0005794; GO:0003723; GO:0071006; GO:0071013; GO:0005737; GO:0000398; GO:0016607; GO:0005654; GO:0005681	catalytic step 2 spliceosome [GO:0071013]; cytoplasm [GO:0005737]; Golgi apparatus [GO:0005794]; nuclear speck [GO:0016607]; nucleoplasm [GO:0005654]; spliceosomal complex [GO:0005681]; U2-type catalytic step 1 spliceosome [GO:0071006]; RNA binding [GO:0003723]; mRNA splicing, via spliceosome [GO:0000398]
Ccdc132	old symbol	MGI:1920538	Vps50	VPS50 EARP/GARPII complex subunit	protein coding gene	312.515	20.0439	0.0641374	-3.96269	0.0145784	down	endocytic recycling [GO:0032456]; protein transport [GO:0015031]	-	EARP complex [GO:1990745]; extracellular exosome [GO:0070062]; membrane [GO:0016020]; recycling endosome [GO:0055037]	GO:1990745; GO:0032456; GO:0070062; GO:0016020; GO:0015031; GO:0055037	EARP complex [GO:1990745]; extracellular exosome [GO:0070062]; membrane [GO:0016020]; recycling endosome [GO:0055037]; endocytic recycling [GO:0032456]; protein transport [GO:0015031]
Fxr1	current symbol	MGI:104860	Fxr1	fragile X mental retardation gene 1, autosomal homolog	protein coding gene	572.345	66.8129	0.116735	-3.09869	0.0148434	down	cell differentiation [GO:0030154]; muscle organ development [GO:0007517]; negative regulation of translation [GO:0017148]	G-quadruplex RNA binding [GO:0002151]; mRNA 3'-UTR binding [GO:0003730]; poly(A) RNA binding [GO:0044822]	axon [GO:0030424]; costamere [GO:0043034]; cytoplasm [GO:0005737]; dendrite [GO:0030425]; dendritic spine [GO:0043197]; membrane [GO:0016020]; nucleus [GO:0005634]; perinuclear region of cytoplasm [GO:0048471]; polysome [GO:0005844]; ribonucleoprotein granule [GO:0035770]	GO:0002151; GO:0030424; GO:0030154; GO:0043034; GO:0005737; GO:0030425; GO:0043197; GO:0003730; GO:0016020; GO:0007517; GO:0017148; GO:0005634; GO:0048471; GO:0044822; GO:0005844; GO:0035770	axon [GO:0030424]; costamere [GO:0043034]; cytoplasm [GO:0005737]; dendrite [GO:0030425]; dendritic spine [GO:0043197]; membrane [GO:0016020]; nucleus [GO:0005634]; perinuclear region of cytoplasm [GO:0048471]; polysome [GO:0005844]; ribonucleoprotein granule [GO:0035770]; G-quadruplex RNA binding [GO:0002151]; mRNA 3'-UTR binding [GO:0003730]; poly(A) RNA binding [GO:0044822]; cell differentiati…
Adam17	current symbol	MGI:1096335	Adam17	a disintegrin and metallopeptidase domain 17	protein coding gene	2507.3	501.097	0.199855	-2.32297	0.0148729	down	B cell differentiation [GO:0030183]; cell adhesion [GO:0007155]; cell adhesion mediated by integrin [GO:0033627]; cell motility [GO:0048870]; defense response to Gram-positive bacterium [GO:0050830]; epidermal growth factor-activated receptor transactivation by G-protein coupled receptor signaling pathway [GO:0035625]; epidermal growth factor receptor signaling pathway [GO:0007173]; germinal cent…	integrin binding [GO:0005178]; interleukin-6 receptor binding [GO:0005138]; metalloendopeptidase activity [GO:0004222]; metallopeptidase activity [GO:0008237]; Notch binding [GO:0005112]; PDZ domain binding [GO:0030165]; zinc ion binding [GO:0008270]	actin cytoskeleton [GO:0015629]; apical plasma membrane [GO:0016324]; cell surface [GO:0009986]; cytoplasm [GO:0005737]; extracellular region [GO:0005576]; integral component of plasma membrane [GO:0005887]; membrane [GO:0016020]; membrane raft [GO:0045121]; plasma membrane [GO:0005886]	GO:0030183; GO:0005112; GO:0007220; GO:0007219; GO:0030165; GO:0051088; GO:0033077; GO:0015629; GO:0016324; GO:0007155; GO:0033627; GO:0048870; GO:0009986; GO:0005737; GO:0050830; GO:0007173; GO:0035625; GO:0005576; GO:0002467; GO:0005887; GO:0005178; GO:0005138; GO:0016020; GO:0006509; GO:0045121; GO:0004222; GO:0008237; GO:0030512; GO:0005886; GO:0010820; GO:0030307; GO:0030335; GO:0008284; GO:…	actin cytoskeleton [GO:0015629]; apical plasma membrane [GO:0016324]; cell surface [GO:0009986]; cytoplasm [GO:0005737]; extracellular region [GO:0005576]; integral component of plasma membrane [GO:0005887]; membrane [GO:0016020]; membrane raft [GO:0045121]; plasma membrane [GO:0005886]; integrin binding [GO:0005178]; interleukin-6 receptor binding [GO:0005138]; metalloendopeptidase activity [GO:…
Kpna3	current symbol	MGI:1100863	Kpna3	karyopherin (importin) alpha 3	protein coding gene	440.634	41.7581	0.0947682	-3.39945	0.0148857	down	NLS-bearing protein import into nucleus [GO:0006607]	nuclear localization sequence binding [GO:0008139]; protein C-terminus binding [GO:0008022]; protein transporter activity [GO:0008565]	cytosol [GO:0005829]; nuclear pore [GO:0005643]; nucleoplasm [GO:0005654]	GO:0006607; GO:0005829; GO:0008139; GO:0005643; GO:0005654; GO:0008022; GO:0008565	cytosol [GO:0005829]; nuclear pore [GO:0005643]; nucleoplasm [GO:0005654]; nuclear localization sequence binding [GO:0008139]; protein C-terminus binding [GO:0008022]; protein transporter activity [GO:0008565]; NLS-bearing protein import into nucleus [GO:0006607]
Spag9	current symbol	MGI:1918084	Spag9	sperm associated antigen 9	protein coding gene	694.477	91.8677	0.132283	-2.9183	0.0149366	down	activation of JUN kinase activity [GO:0007257]; activation of MAPK activity [GO:0000187]; negative regulation of protein homodimerization activity [GO:0090074]; positive regulation of cell migration [GO:0030335]; positive regulation of MAPK cascade [GO:0043410]; positive regulation of neuron differentiation [GO:0045666]; protein homooligomerization [GO:0051260]; retrograde transport, endosome to …	JUN kinase binding [GO:0008432]; kinesin binding [GO:0019894]; MAP-kinase scaffold activity [GO:0005078]; mitogen-activated protein kinase p38 binding [GO:0048273]; receptor signaling complex scaffold activity [GO:0030159]	cytoplasm [GO:0005737]; cytosol [GO:0005829]; extracellular exosome [GO:0070062]; microtubule organizing center [GO:0005815]; perinuclear region of cytoplasm [GO:0048471]	GO:0008432; GO:0005078; GO:0007257; GO:0000187; GO:0005737; GO:0005829; GO:0070062; GO:0019894; GO:0005815; GO:0048273; GO:0090074; GO:0048471; GO:0043410; GO:0030335; GO:0045666; GO:0051260; GO:0030159; GO:0042147; GO:0051146; GO:0016192	cytoplasm [GO:0005737]; cytosol [GO:0005829]; extracellular exosome [GO:0070062]; microtubule organizing center [GO:0005815]; perinuclear region of cytoplasm [GO:0048471]; JUN kinase binding [GO:0008432]; kinesin binding [GO:0019894]; MAP-kinase scaffold activity [GO:0005078]; mitogen-activated protein kinase p38 binding [GO:0048273]; receptor signaling complex scaffold activity [GO:0030159]; act…
Kif1b	current symbol	MGI:108426	Kif1b	kinesin family member 1B	protein coding gene	853.728	126.109	0.147716	-2.7591	0.0150896	down	anterograde axonal transport [GO:0008089]; cytoskeleton-dependent intracellular transport [GO:0030705]; embryo development [GO:0009790]; microtubule-based movement [GO:0007018]; mitochondrion transport along microtubule [GO:0047497]; neuromuscular synaptic transmission [GO:0007274]; neuron-neuron synaptic transmission [GO:0007270]	ATPase activity [GO:0016887]; ATP binding [GO:0005524]; microtubule binding [GO:0008017]; microtubule motor activity [GO:0003777]	axon [GO:0030424]; cytoplasmic vesicle [GO:0031410]; cytoplasmic vesicle membrane [GO:0030659]; kinesin complex [GO:0005871]; microtubule [GO:0005874]; microtubule associated complex [GO:0005875]; mitochondrion [GO:0005739]; neuron projection [GO:0043005]	GO:0005524; GO:0016887; GO:0008089; GO:0030424; GO:0031410; GO:0030659; GO:0030705; GO:0009790; GO:0005871; GO:0005874; GO:0005875; GO:0008017; GO:0003777; GO:0007018; GO:0005739; GO:0047497; GO:0007274; GO:0043005; GO:0007270	axon [GO:0030424]; cytoplasmic vesicle [GO:0031410]; cytoplasmic vesicle membrane [GO:0030659]; kinesin complex [GO:0005871]; microtubule [GO:0005874]; microtubule associated complex [GO:0005875]; mitochondrion [GO:0005739]; neuron projection [GO:0043005]; ATP binding [GO:0005524]; ATPase activity [GO:0016887]; microtubule binding [GO:0008017]; microtubule motor activity [GO:0003777]; anterograde…
Klhl9	current symbol	MGI:2180122	Klhl9	kelch-like 9	protein coding gene	544.805	61.8019	0.113439	-3.14002	0.015093	down	cytokinesis [GO:0000910]; mitotic nuclear division [GO:0007067]; protein ubiquitination [GO:0016567]	ubiquitin-protein transferase activity [GO:0004842]	Cul3-RING ubiquitin ligase complex [GO:0031463]; midbody [GO:0030496]	GO:0031463; GO:0000910; GO:0030496; GO:0007067; GO:0016567; GO:0004842	Cul3-RING ubiquitin ligase complex [GO:0031463]; midbody [GO:0030496]; ubiquitin-protein transferase activity [GO:0004842]; cytokinesis [GO:0000910]; mitotic nuclear division [GO:0007067]; protein ubiquitination [GO:0016567]
Sacm1l	current symbol	MGI:1933169	Sacm1l	SAC1 suppressor of actin mutations 1-like (yeast)	protein coding gene	429.857	40.0877	0.0932582	-3.42262	0.0151144	down	phosphatidylinositol dephosphorylation [GO:0046856]	phosphatase activity [GO:0016791]; phosphatidylinositol-3-phosphatase activity [GO:0004438]; phosphatidylinositol-4-phosphate phosphatase activity [GO:0043812]; phosphatidylinositol bisphosphate phosphatase activity [GO:0034593]	AMPA glutamate receptor complex [GO:0032281]; endoplasmic reticulum membrane [GO:0005789]; Golgi apparatus [GO:0005794]; integral component of endoplasmic reticulum membrane [GO:0030176]	GO:0032281; GO:0005794; GO:0005789; GO:0030176; GO:0016791; GO:0034593; GO:0046856; GO:0004438; GO:0043812	AMPA glutamate receptor complex [GO:0032281]; endoplasmic reticulum membrane [GO:0005789]; Golgi apparatus [GO:0005794]; integral component of endoplasmic reticulum membrane [GO:0030176]; phosphatase activity [GO:0016791]; phosphatidylinositol bisphosphate phosphatase activity [GO:0034593]; phosphatidylinositol-3-phosphatase activity [GO:0004438]; phosphatidylinositol-4-phosphate phosphatase acti…
Nucb2	current symbol	MGI:1858179	Nucb2	nucleobindin 2	protein coding gene	474.16	48.4393	0.102158	-3.29112	0.0152544	down	cellular calcium ion homeostasis [GO:0006874]; insulin metabolic process [GO:1901142]; negative regulation of appetite [GO:0032099]; negative regulation of cAMP biosynthetic process [GO:0030818]; negative regulation of fat cell differentiation [GO:0045599]; negative regulation of glucagon secretion [GO:0070093]; negative regulation of insulin receptor signaling pathway [GO:0046627]; positive regu…	calcium ion binding [GO:0005509]; DNA binding [GO:0003677]	cytoplasm [GO:0005737]; endoplasmic reticulum [GO:0005783]; endoplasmic reticulum-Golgi intermediate compartment [GO:0005793]; extracellular exosome [GO:0070062]; extracellular space [GO:0005615]; Golgi medial cisterna [GO:0005797]; nuclear outer membrane [GO:0005640]; nucleus [GO:0005634]; perikaryon [GO:0043204]	GO:0003677; GO:0005797; GO:0005509; GO:0006874; GO:0005737; GO:0005783; GO:0005793; GO:0070062; GO:0005615; GO:1901142; GO:0032099; GO:0030818; GO:0045599; GO:0070093; GO:0046627; GO:0005640; GO:0005634; GO:0043204; GO:0046321; GO:2000845; GO:0009749; GO:0044752; GO:1990680; GO:0042594	cytoplasm [GO:0005737]; endoplasmic reticulum [GO:0005783]; endoplasmic reticulum-Golgi intermediate compartment [GO:0005793]; extracellular exosome [GO:0070062]; extracellular space [GO:0005615]; Golgi medial cisterna [GO:0005797]; nuclear outer membrane [GO:0005640]; nucleus [GO:0005634]; perikaryon [GO:0043204]; calcium ion binding [GO:0005509]; DNA binding [GO:0003677]; cellular calcium ion h…
Fbxo11	current symbol	MGI:2147134	Fbxo11	F-box protein 11	protein coding gene	328.08	23.3845	0.0712768	-3.81042	0.0158075	down	cellular protein modification process [GO:0006464]; peptidyl-arginine N-methylation [GO:0035246]; sensory perception of sound [GO:0007605]	protein-arginine N-methyltransferase activity [GO:0016274]; ubiquitin-protein transferase activity [GO:0004842]; zinc ion binding [GO:0008270]	chromosome [GO:0005694]; cytoplasm [GO:0005737]; nucleolus [GO:0005730]; nucleus [GO:0005634]; ubiquitin ligase complex [GO:0000151]	GO:0006464; GO:0005694; GO:0005737; GO:0005730; GO:0005634; GO:0035246; GO:0016274; GO:0007605; GO:0000151; GO:0004842; GO:0008270	chromosome [GO:0005694]; cytoplasm [GO:0005737]; nucleolus [GO:0005730]; nucleus [GO:0005634]; ubiquitin ligase complex [GO:0000151]; protein-arginine N-methyltransferase activity [GO:0016274]; ubiquitin-protein transferase activity [GO:0004842]; zinc ion binding [GO:0008270]; cellular protein modification process [GO:0006464]; peptidyl-arginine N-methylation [GO:0035246]; sensory perception of s…
Cd163l1	rhesus macaque symbol; current symbol	MGI:2135946; MGI:2443796	Cd163; Cd163l1	CD163 antigen; CD163 molecule-like 1	protein coding gene	1.19737	142.813	119.271	6.89811	0.0159457	up	-	-	-	-	-
Tnf	current symbol	MGI:104798	Tnf	tumor necrosis factor	protein coding gene	616.648	2953.96	4.79036	2.26013	0.0160127	up	activation of cysteine-type endopeptidase activity involved in apoptotic process [GO:0006919]; activation of MAPK activity [GO:0000187]; activation of MAPKKK activity [GO:0000185]; apoptotic signaling pathway [GO:0097190]; cell proliferation [GO:0008283]; cellular extravasation [GO:0045123]; cellular response to amino acid stimulus [GO:0071230]; cellular response to lipopolysaccharide [GO:0071222…	cytokine activity [GO:0005125]; identical protein binding [GO:0042802]; protease binding [GO:0002020]; transcription regulatory region DNA binding [GO:0044212]; tumor necrosis factor receptor binding [GO:0005164]	cell surface [GO:0009986]; external side of plasma membrane [GO:0009897]; extracellular space [GO:0005615]; integral component of plasma membrane [GO:0005887]; intracellular [GO:0005622]; membrane raft [GO:0045121]; phagocytic cup [GO:0001891]; plasma membrane [GO:0005886]; recycling endosome [GO:0055037]; secretory granule [GO:0030141]	GO:0007254; GO:0000165; GO:0000187; GO:0000185; GO:0006919; GO:0097190; GO:0008283; GO:0009986; GO:0045123; GO:0071230; GO:0071222; GO:0071316; GO:0071407; GO:0002439; GO:0030866; GO:0005125; GO:0006952; GO:0050830; GO:0042742; GO:0048566; GO:0060664; GO:0090002; GO:0009897; GO:0030198; GO:0005615; GO:0097191; GO:0008625; GO:0006006; GO:0006959; GO:0042802; GO:0006954; GO:0005887; GO:0005622; GO:…	cell surface [GO:0009986]; external side of plasma membrane [GO:0009897]; extracellular space [GO:0005615]; integral component of plasma membrane [GO:0005887]; intracellular [GO:0005622]; membrane raft [GO:0045121]; phagocytic cup [GO:0001891]; plasma membrane [GO:0005886]; recycling endosome [GO:0055037]; secretory granule [GO:0030141]; cytokine activity [GO:0005125]; identical protein binding […
Napsa	current symbol	MGI:109365	Napsa	napsin A aspartic peptidase	protein coding gene	130.514	861.051	6.5974	2.7219	0.0162514	up	membrane protein proteolysis [GO:0033619]; protein catabolic process [GO:0030163]; surfactant homeostasis [GO:0043129]	aspartic-type endopeptidase activity [GO:0004190]; endopeptidase activity [GO:0004175]; peptidase activity [GO:0008233]	alveolar lamellar body [GO:0097208]; extracellular exosome [GO:0070062]; extracellular space [GO:0005615]; lysosome [GO:0005764]	GO:0097208; GO:0004190; GO:0004175; GO:0070062; GO:0005615; GO:0005764; GO:0033619; GO:0008233; GO:0030163; GO:0043129	alveolar lamellar body [GO:0097208]; extracellular exosome [GO:0070062]; extracellular space [GO:0005615]; lysosome [GO:0005764]; aspartic-type endopeptidase activity [GO:0004190]; endopeptidase activity [GO:0004175]; peptidase activity [GO:0008233]; membrane protein proteolysis [GO:0033619]; protein catabolic process [GO:0030163]; surfactant homeostasis [GO:0043129]
Prrc2c	current symbol	MGI:1913754	Prrc2c	proline-rich coiled-coil 2C	protein coding gene	781.885	113.582	0.145267	-2.78322	0.0162529	down	hematopoietic progenitor cell differentiation [GO:0002244]	poly(A) RNA binding [GO:0044822]; protein C-terminus binding [GO:0008022]	membrane [GO:0016020]	GO:0002244; GO:0016020; GO:0044822; GO:0008022	membrane [GO:0016020]; poly(A) RNA binding [GO:0044822]; protein C-terminus binding [GO:0008022]; hematopoietic progenitor cell differentiation [GO:0002244]
Atp7a	current symbol; old symbol	MGI:99400; MGI:103297	Atp7a; Atp7b	ATPase, Cu++ transporting, alpha polypeptide; ATPase, Cu++ transporting, beta polypeptide	protein coding gene	287.37	17.5384	0.0610307	-4.03432	0.0163839	down	ATP metabolic process [GO:0046034]; blood vessel development [GO:0001568]; blood vessel remodeling [GO:0001974]; cartilage development [GO:0051216]; catecholamine metabolic process [GO:0006584]; cellular copper ion homeostasis [GO:0006878]; central nervous system neuron development [GO:0021954]; cerebellar Purkinje cell differentiation [GO:0021702]; collagen fibril organization [GO:0030199]; copp…	ATP binding [GO:0005524]; copper-dependent protein binding [GO:0032767]; copper-exporting ATPase activity [GO:0004008]; copper ion binding [GO:0005507]; copper ion transmembrane transporter activity [GO:0005375]; superoxide dismutase copper chaperone activity [GO:0016532]	basolateral plasma membrane [GO:0016323]; cytoplasmic vesicle [GO:0031410]; endoplasmic reticulum [GO:0005783]; Golgi apparatus [GO:0005794]; integral component of membrane [GO:0016021]; integral component of plasma membrane [GO:0005887]; late endosome [GO:0005770]; membrane [GO:0016020]; neuronal cell body [GO:0043025]; neuron projection [GO:0043005]; perinuclear region of cytoplasm [GO:0048471]…	GO:0005524; GO:0046034; GO:0005794; GO:0042093; GO:0016323; GO:0001568; GO:0001974; GO:0051216; GO:0006584; GO:0006878; GO:0021954; GO:0021702; GO:0030199; GO:0005507; GO:0060003; GO:0015677; GO:0005375; GO:0006825; GO:0032767; GO:0004008; GO:0031410; GO:0048813; GO:0010273; GO:0042417; GO:0048251; GO:0051542; GO:0005783; GO:0042414; GO:0030198; GO:0031069; GO:0016021; GO:0005887; GO:0005770; GO:…	basolateral plasma membrane [GO:0016323]; cytoplasmic vesicle [GO:0031410]; endoplasmic reticulum [GO:0005783]; Golgi apparatus [GO:0005794]; integral component of membrane [GO:0016021]; integral component of plasma membrane [GO:0005887]; late endosome [GO:0005770]; membrane [GO:0016020]; neuron projection [GO:0043005]; neuronal cell body [GO:0043025]; perinuclear region of cytoplasm [GO:0048471]…
Canx	current symbol	MGI:88261	Canx	calnexin	protein coding gene	3881.89	846.853	0.218155	-2.19657	0.0168182	down	aging [GO:0007568]; chaperone-mediated protein folding [GO:0061077]; clathrin-mediated endocytosis [GO:0072583]; synaptic vesicle endocytosis [GO:0048488]	calcium ion binding [GO:0005509]; carbohydrate binding [GO:0030246]; poly(A) RNA binding [GO:0044822]	axon [GO:0030424]; dendrite cytoplasm [GO:0032839]; dendritic spine [GO:0043197]; endoplasmic reticulum [GO:0005783]; endoplasmic reticulum membrane [GO:0005789]; ER-mitochondrion membrane contact site [GO:0044233]; extracellular exosome [GO:0070062]; integral component of lumenal side of endoplasmic reticulum membrane [GO:0071556]; integral component of membrane [GO:0016021]; melanosome [GO:0042…	GO:0044233; GO:0007568; GO:0030424; GO:0005509; GO:0030246; GO:0061077; GO:0072583; GO:0032839; GO:0043197; GO:0005783; GO:0005789; GO:0070062; GO:0071556; GO:0016021; GO:0042470; GO:0016020; GO:0043209; GO:0043025; GO:0044822; GO:0043234; GO:0005840; GO:0005791; GO:0005790; GO:0048488	axon [GO:0030424]; dendrite cytoplasm [GO:0032839]; dendritic spine [GO:0043197]; endoplasmic reticulum [GO:0005783]; endoplasmic reticulum membrane [GO:0005789]; ER-mitochondrion membrane contact site [GO:0044233]; extracellular exosome [GO:0070062]; integral component of lumenal side of endoplasmic reticulum membrane [GO:0071556]; integral component of membrane [GO:0016021]; melanosome [GO:0042…
Pgap1	current symbol	MGI:2443342	Pgap1	post-GPI attachment to proteins 1	protein coding gene	201.159	6.68129	0.033214	-4.91206	0.0168347	down	anterior/posterior axis specification [GO:0009948]; embryonic pattern specification [GO:0009880]; forebrain regionalization [GO:0021871]; GPI anchor biosynthetic process [GO:0006506]; head development [GO:0060322]; intracellular protein transport [GO:0006886]; myo-inositol transport [GO:0015798]; sensory perception of sound [GO:0007605]	nuclease activity [GO:0004518]; phosphoric ester hydrolase activity [GO:0042578]	endoplasmic reticulum [GO:0005783]; endoplasmic reticulum membrane [GO:0005789]; integral component of membrane [GO:0016021]	GO:0006506; GO:0009948; GO:0009880; GO:0005783; GO:0005789; GO:0021871; GO:0060322; GO:0016021; GO:0006886; GO:0015798; GO:0004518; GO:0042578; GO:0007605	endoplasmic reticulum [GO:0005783]; endoplasmic reticulum membrane [GO:0005789]; integral component of membrane [GO:0016021]; nuclease activity [GO:0004518]; phosphoric ester hydrolase activity [GO:0042578]; anterior/posterior axis specification [GO:0009948]; embryonic pattern specification [GO:0009880]; forebrain regionalization [GO:0021871]; GPI anchor biosynthetic process [GO:0006506]; head de…
Ap3m1	current symbol	MGI:1929212	Ap3m1	adaptor-related protein complex 3, mu 1 subunit	protein coding gene	526.845	60.9668	0.115721	-3.11128	0.0168402	down	anterograde axonal transport [GO:0008089]; anterograde synaptic vesicle transport [GO:0048490]; intracellular protein transport [GO:0006886]	Rab GTPase binding [GO:0017137]	axon [GO:0030424]; clathrin adaptor complex [GO:0030131]; cytoplasmic vesicle membrane [GO:0030659]; Golgi apparatus [GO:0005794]; lysosomal membrane [GO:0005765]	GO:0005794; GO:0017137; GO:0008089; GO:0048490; GO:0030424; GO:0030131; GO:0030659; GO:0006886; GO:0005765	axon [GO:0030424]; clathrin adaptor complex [GO:0030131]; cytoplasmic vesicle membrane [GO:0030659]; Golgi apparatus [GO:0005794]; lysosomal membrane [GO:0005765]; Rab GTPase binding [GO:0017137]; anterograde axonal transport [GO:0008089]; anterograde synaptic vesicle transport [GO:0048490]; intracellular protein transport [GO:0006886]
Card11	current symbol	MGI:1916978	Card11	caspase recruitment domain family, member 11	protein coding gene	5.98687	198.768	33.2007	5.05314	0.0168701	up	positive regulation of B cell proliferation [GO:0030890]; positive regulation of cytokine production [GO:0001819]; positive regulation of I-kappaB kinase/NF-kappaB signaling [GO:0043123]; positive regulation of interleukin-2 biosynthetic process [GO:0045086]; positive regulation of NF-kappaB transcription factor activity [GO:0051092]; positive regulation of T cell activation [GO:0050870]; positiv…	CARD domain binding [GO:0050700]	cytoplasm [GO:0005737]; extracellular exosome [GO:0070062]; immunological synapse [GO:0001772]; membrane raft [GO:0045121]; plasma membrane [GO:0005886]; T cell receptor complex [GO:0042101]	GO:0050700; GO:0031295; GO:0042101; GO:0005737; GO:0070062; GO:0001772; GO:0045121; GO:0005886; GO:0030890; GO:0043123; GO:0051092; GO:0050870; GO:0042102; GO:0001819; GO:0045086; GO:0045577; GO:0045580; GO:0042981; GO:0050776; GO:0007165; GO:0045061	cytoplasm [GO:0005737]; extracellular exosome [GO:0070062]; immunological synapse [GO:0001772]; membrane raft [GO:0045121]; plasma membrane [GO:0005886]; T cell receptor complex [GO:0042101]; CARD domain binding [GO:0050700]; positive regulation of B cell proliferation [GO:0030890]; positive regulation of cytokine production [GO:0001819]; positive regulation of I-kappaB kinase/NF-kappaB signaling…
Cyp1b1	current symbol	MGI:88590	Cyp1b1	cytochrome P450, family 1, subfamily b, polypeptide 1	protein coding gene	184.396	5.01097	0.0271751	-5.20157	0.0168711	down	angiogenesis [GO:0001525]; arachidonic acid metabolic process [GO:0019369]; blood vessel morphogenesis [GO:0048514]; cell adhesion [GO:0007155]; cellular aromatic compound metabolic process [GO:0006725]; cellular response to hydrogen peroxide [GO:0070301]; cellular response to organic cyclic compound [GO:0071407]; collagen fibril organization [GO:0030199]; endothelial cell-cell adhesion [GO:00716…	aromatase activity [GO:0070330]; heme binding [GO:0020037]; iron ion binding [GO:0005506]; monooxygenase activity [GO:0004497]; oxidoreductase activity, acting on paired donors, with incorporation or reduction of molecular oxygen, reduced flavin or flavoprotein as one donor, and incorporation of one atom of oxygen [GO:0016712]	endoplasmic reticulum membrane [GO:0005789]; mitochondrion [GO:0005739]	GO:0001525; GO:0019369; GO:0070330; GO:0048514; GO:0007155; GO:0006725; GO:0070301; GO:0071407; GO:0030199; GO:0005789; GO:0043542; GO:0071603; GO:0008210; GO:0020037; GO:0008631; GO:0005506; GO:0046466; GO:0005739; GO:0004497; GO:0032088; GO:0033629; GO:0030336; GO:0008285; GO:0006809; GO:0016712; GO:0046427; GO:0045766; GO:0043065; GO:0010575; GO:2000377; GO:0009636; GO:0061298; GO:0061304; GO:…	endoplasmic reticulum membrane [GO:0005789]; mitochondrion [GO:0005739]; aromatase activity [GO:0070330]; heme binding [GO:0020037]; iron ion binding [GO:0005506]; monooxygenase activity [GO:0004497]; oxidoreductase activity, acting on paired donors, with incorporation or reduction of molecular oxygen, reduced flavin or flavoprotein as one donor, and incorporation of one atom of oxygen [GO:001671…
AI314180	current symbol; GenBank	MGI:2140220; MGI:2140220	AI314180; AI314180	expressed sequence AI314180; expressed sequence AI314180	protein coding gene	920.781	146.153	0.158727	-2.65538	0.0169222	down	-	-	-	-	-
Cd200r1	current symbol; human symbol; human symbol; human symbol	MGI:1889024; MGI:1921853; MGI:3036289; MGI:3042847	Cd200r1; Cd200r3; Cd200r4; Cd200r2	CD200 receptor 1; CD200 receptor 3; CD200 receptor 4; Cd200 receptor 2	protein coding gene	773.504	113.582	0.146841	-2.76767	0.0170165	down	-	receptor activity [GO:0004872]	external side of plasma membrane [GO:0009897]; integral component of membrane [GO:0016021]; receptor complex [GO:0043235]	GO:0009897; GO:0016021; GO:0004872; GO:0043235	external side of plasma membrane [GO:0009897]; integral component of membrane [GO:0016021]; receptor complex [GO:0043235]; receptor activity [GO:0004872]
Mef2a	current symbol	MGI:99532	Mef2a	myocyte enhancer factor 2A	protein coding gene	557.976	67.648	0.121238	-3.04408	0.0170711	down	apoptotic process [GO:0006915]; cardiac conduction [GO:0061337]; cellular response to calcium ion [GO:0071277]; ERK5 cascade [GO:0070375]; MAPK cascade [GO:0000165]; mitochondrial genome maintenance [GO:0000002]; mitochondrion distribution [GO:0048311]; negative regulation of transcription from RNA polymerase II promoter [GO:0000122]; nervous system development [GO:0007399]; positive regulation o…	activating transcription factor binding [GO:0033613]; chromatin binding [GO:0003682]; DNA binding [GO:0003677]; histone acetyltransferase binding [GO:0035035]; histone deacetylase binding [GO:0042826]; protein heterodimerization activity [GO:0046982]; protein kinase binding [GO:0019901]; RNA polymerase II core promoter proximal region sequence-specific DNA binding [GO:0000978]; RNA polymerase II …	cytoplasm [GO:0005737]; nuclear chromatin [GO:0000790]; nucleoplasm [GO:0005654]; nucleus [GO:0005634]; transcription factor complex [GO:0005667]	GO:0003677; GO:0070375; GO:0000165; GO:0000978; GO:0000977; GO:0001105; GO:0000981; GO:0001085; GO:0046332; GO:0033613; GO:0006915; GO:0061337; GO:0071277; GO:0003682; GO:0005737; GO:0035035; GO:0042826; GO:0000002; GO:0048311; GO:0000122; GO:0007399; GO:0000790; GO:0005654; GO:0005634; GO:0045944; GO:0045893; GO:0046982; GO:0019901; GO:0006355; GO:0043565; GO:0003705; GO:0003700; GO:0005667; GO:…	cytoplasm [GO:0005737]; nuclear chromatin [GO:0000790]; nucleoplasm [GO:0005654]; nucleus [GO:0005634]; transcription factor complex [GO:0005667]; activating transcription factor binding [GO:0033613]; chromatin binding [GO:0003682]; DNA binding [GO:0003677]; histone acetyltransferase binding [GO:0035035]; histone deacetylase binding [GO:0042826]; protein heterodimerization activity [GO:0046982]; …
Suz12	current symbol	MGI:1261758	Suz12	suppressor of zeste 12 homolog (Drosophila)	protein coding gene	311.317	21.7142	0.0697494	-3.84168	0.0171613	down	histone methylation [GO:0016571]; histone ubiquitination [GO:0016574]; negative regulation of cell differentiation [GO:0045596]; negative regulation of transcription from RNA polymerase II promoter [GO:0000122]; positive regulation of cell proliferation [GO:0008284]; transcription, DNA-templated [GO:0006351]	chromatin binding [GO:0003682]; chromatin DNA binding [GO:0031490]; histone methyltransferase activity [GO:0042054]; metal ion binding [GO:0046872]; methylated histone binding [GO:0035064]; RNA binding [GO:0003723]; RNA polymerase II core promoter sequence-specific DNA binding [GO:0000979]; sequence-specific DNA binding [GO:0043565]	ESC/E(Z) complex [GO:0035098]; nucleolus [GO:0005730]; nucleoplasm [GO:0005654]; nucleus [GO:0005634]; protein-DNA complex [GO:0032993]; sex chromatin [GO:0001739]	GO:0035098; GO:0003723; GO:0000979; GO:0031490; GO:0003682; GO:0016571; GO:0042054; GO:0016574; GO:0046872; GO:0035064; GO:0045596; GO:0000122; GO:0005730; GO:0005654; GO:0005634; GO:0008284; GO:0032993; GO:0043565; GO:0001739; GO:0006351	ESC/E(Z) complex [GO:0035098]; nucleolus [GO:0005730]; nucleoplasm [GO:0005654]; nucleus [GO:0005634]; protein-DNA complex [GO:0032993]; sex chromatin [GO:0001739]; chromatin binding [GO:0003682]; chromatin DNA binding [GO:0031490]; histone methyltransferase activity [GO:0042054]; metal ion binding [GO:0046872]; methylated histone binding [GO:0035064]; RNA binding [GO:0003723]; RNA polymerase II …
Arrdc3	current symbol	MGI:2145242	Arrdc3	arrestin domain containing 3	protein coding gene	141.29	1.67032	0.0118219	-6.40239	0.0171945	down	fat pad development [GO:0060613]; negative regulation of heat generation [GO:0031651]; negative regulation of locomotion involved in locomotory behavior [GO:0090327]; negative regulation of multicellular organismal metabolic process [GO:0044252]; positive regulation of adrenergic receptor signaling pathway [GO:0071879]; positive regulation of ubiquitin-protein transferase activity [GO:0051443]; s…	beta-3 adrenergic receptor binding [GO:0031699]	early endosome [GO:0005769]; endosome [GO:0005768]; lysosome [GO:0005764]; plasma membrane [GO:0005886]	GO:0031699; GO:0005769; GO:0005768; GO:0060613; GO:0005764; GO:0031651; GO:0090327; GO:0044252; GO:0005886; GO:0071879; GO:0051443; GO:0043588; GO:0001659	early endosome [GO:0005769]; endosome [GO:0005768]; lysosome [GO:0005764]; plasma membrane [GO:0005886]; beta-3 adrenergic receptor binding [GO:0031699]; fat pad development [GO:0060613]; negative regulation of heat generation [GO:0031651]; negative regulation of locomotion involved in locomotory behavior [GO:0090327]; negative regulation of multicellular organismal metabolic process [GO:0044252]…
Erbb2ip	current symbol	MGI:1890169	Erbb2ip	Erbb2 interacting protein	protein coding gene	379.568	33.4064	0.0880119	-3.50616	0.0173352	down	cellular response to tumor necrosis factor [GO:0071356]; negative regulation of monocyte chemotactic protein-1 production [GO:0071638]; negative regulation of NF-kappaB transcription factor activity [GO:0032088]; negative regulation of nucleotide-binding oligomerization domain containing 2 signaling pathway [GO:0070433]; positive regulation of gene expression [GO:0010628]; protein targeting [GO:0…	integrin binding [GO:0005178]; receptor binding [GO:0005102]	basolateral plasma membrane [GO:0016323]; cell junction [GO:0030054]; cytoplasm [GO:0005737]; hemidesmosome [GO:0030056]; nuclear membrane [GO:0031965]; nucleoplasm [GO:0005654]; nucleus [GO:0005634]; plasma membrane [GO:0005886]	GO:0016323; GO:0030054; GO:0071356; GO:0005737; GO:0030056; GO:0005178; GO:0032088; GO:0071638; GO:0070433; GO:0031965; GO:0005654; GO:0005634; GO:0005886; GO:0010628; GO:0006605; GO:0005102; GO:0032496; GO:0032495	basolateral plasma membrane [GO:0016323]; cell junction [GO:0030054]; cytoplasm [GO:0005737]; hemidesmosome [GO:0030056]; nuclear membrane [GO:0031965]; nucleoplasm [GO:0005654]; nucleus [GO:0005634]; plasma membrane [GO:0005886]; integrin binding [GO:0005178]; receptor binding [GO:0005102]; cellular response to tumor necrosis factor [GO:0071356]; negative regulation of monocyte chemotactic prote…
Taok1	current symbol	MGI:1914490	Taok1	TAO kinase 1	protein coding gene	346.041	27.5603	0.0796446	-3.65028	0.0173363	down	activation of MAPKK activity [GO:0000186]; cellular response to DNA damage stimulus [GO:0006974]; DNA repair [GO:0006281]; execution phase of apoptosis [GO:0097194]; G2 DNA damage checkpoint [GO:0031572]; MAPK cascade [GO:0000165]; positive regulation of JNK cascade [GO:0046330]; positive regulation of stress-activated MAPK cascade [GO:0032874]; regulation of apoptotic process [GO:0042981]; regul…	ATP binding [GO:0005524]; MAP kinase kinase kinase activity [GO:0004709]; protein serine/threonine kinase activity [GO:0004674]	cytoplasm [GO:0005737]; extracellular exosome [GO:0070062]; nucleus [GO:0005634]	GO:0005524; GO:0006281; GO:0031572; GO:0004709; GO:0000165; GO:0000186; GO:0006974; GO:0005737; GO:0097194; GO:0070062; GO:0005634; GO:0046330; GO:0032874; GO:0004674; GO:0042981; GO:0051493; GO:0007346; GO:0031098	cytoplasm [GO:0005737]; extracellular exosome [GO:0070062]; nucleus [GO:0005634]; ATP binding [GO:0005524]; MAP kinase kinase kinase activity [GO:0004709]; protein serine/threonine kinase activity [GO:0004674]; activation of MAPKK activity [GO:0000186]; cellular response to DNA damage stimulus [GO:0006974]; DNA repair [GO:0006281]; execution phase of apoptosis [GO:0097194]; G2 DNA damage checkpoi…
Adam9	current symbol	MGI:105376	Adam9	a disintegrin and metallopeptidase domain 9 (meltrin gamma)	protein coding gene	1254.85	224.658	0.179032	-2.48171	0.0174187	down	activation of MAPKK activity [GO:0000186]; cell adhesion [GO:0007155]; cell adhesion mediated by integrin [GO:0033627]; cell-cell adhesion mediated by integrin [GO:0033631]; cell-matrix adhesion [GO:0007160]; cellular response to lipopolysaccharide [GO:0071222]; keratinocyte differentiation [GO:0030216]; membrane protein ectodomain proteolysis [GO:0006509]; monocyte activation [GO:0042117]; PMA-i…	collagen binding [GO:0005518]; integrin binding [GO:0005178]; laminin binding [GO:0043236]; metalloendopeptidase activity [GO:0004222]; metallopeptidase activity [GO:0008237]; protein kinase C binding [GO:0005080]; SH3 domain binding [GO:0017124]; zinc ion binding [GO:0008270]	cell surface [GO:0009986]; cytoplasm [GO:0005737]; extracellular exosome [GO:0070062]; extracellular space [GO:0005615]; focal adhesion [GO:0005925]; integral component of membrane [GO:0016021]; intrinsic component of external side of plasma membrane [GO:0031233]; plasma membrane [GO:0005886]	GO:0051088; GO:0017124; GO:0000186; GO:0007155; GO:0033627; GO:0009986; GO:0033631; GO:0007160; GO:0071222; GO:0005518; GO:0005737; GO:0070062; GO:0005615; GO:0005925; GO:0016021; GO:0005178; GO:0031233; GO:0030216; GO:0043236; GO:0006509; GO:0004222; GO:0008237; GO:0042117; GO:0005886; GO:0033630; GO:0051549; GO:0034241; GO:0051044; GO:0050714; GO:0005080; GO:0051592; GO:0051384; GO:0042542; GO:…	cell surface [GO:0009986]; cytoplasm [GO:0005737]; extracellular exosome [GO:0070062]; extracellular space [GO:0005615]; focal adhesion [GO:0005925]; integral component of membrane [GO:0016021]; intrinsic component of external side of plasma membrane [GO:0031233]; plasma membrane [GO:0005886]; collagen binding [GO:0005518]; integrin binding [GO:0005178]; laminin binding [GO:0043236]; metalloendop…
Slmap	current symbol	MGI:1933549	Slmap	sarcolemma associated protein	protein coding gene	373.581	32.5713	0.0871867	-3.51975	0.0175873	down	muscle contraction [GO:0006936]	-	extracellular space [GO:0005615]; integral component of membrane [GO:0016021]; M band [GO:0031430]; microtubule organizing center [GO:0005815]; sarcolemma [GO:0042383]; Z disc [GO:0030018]	GO:0031430; GO:0030018; GO:0005615; GO:0016021; GO:0005815; GO:0006936; GO:0042383	extracellular space [GO:0005615]; integral component of membrane [GO:0016021]; M band [GO:0031430]; microtubule organizing center [GO:0005815]; sarcolemma [GO:0042383]; Z disc [GO:0030018]; muscle contraction [GO:0006936]
Ikzf3	current symbol	MGI:1342542	Ikzf3	IKAROS family zinc finger 3	protein coding gene	14.3685	263.911	18.3673	4.19907	0.0176478	up	B cell activation [GO:0042113]; positive regulation of transcription from RNA polymerase II promoter [GO:0045944]; regulation of apoptotic process [GO:0042981]; regulation of B cell differentiation [GO:0045577]; regulation of B cell proliferation [GO:0030888]; regulation of lymphocyte differentiation [GO:0045619]; transcription from RNA polymerase II promoter [GO:0006366]	metal ion binding [GO:0046872]; protein heterodimerization activity [GO:0046982]; protein homodimerization activity [GO:0042803]; RNA polymerase II regulatory region sequence-specific DNA binding [GO:0000977]; sequence-specific DNA binding [GO:0043565]; transcriptional activator activity, RNA polymerase II transcription regulatory region sequence-specific binding [GO:0001228]	cytoplasm [GO:0005737]; nucleus [GO:0005634]; plasma membrane [GO:0005886]	GO:0042113; GO:0000977; GO:0005737; GO:0046872; GO:0005634; GO:0005886; GO:0045944; GO:0046982; GO:0042803; GO:0045577; GO:0030888; GO:0042981; GO:0045619; GO:0043565; GO:0006366; GO:0001228	cytoplasm [GO:0005737]; nucleus [GO:0005634]; plasma membrane [GO:0005886]; metal ion binding [GO:0046872]; protein heterodimerization activity [GO:0046982]; protein homodimerization activity [GO:0042803]; RNA polymerase II regulatory region sequence-specific DNA binding [GO:0000977]; sequence-specific DNA binding [GO:0043565]; transcriptional activator activity, RNA polymerase II transcription r…
Ltn1	current symbol	MGI:1926163	Ltn1	listerin E3 ubiquitin protein ligase 1	protein coding gene	287.37	18.3735	0.0639369	-3.96721	0.0177615	down	protein autoubiquitination [GO:0051865]	ligase activity [GO:0016874]; ubiquitin protein ligase activity [GO:0061630]; ubiquitin-protein transferase activity [GO:0004842]; zinc ion binding [GO:0008270]	-	GO:0016874; GO:0051865; GO:0061630; GO:0004842; GO:0008270	ligase activity [GO:0016874]; ubiquitin protein ligase activity [GO:0061630]; ubiquitin-protein transferase activity [GO:0004842]; zinc ion binding [GO:0008270]; protein autoubiquitination [GO:0051865]
Son	current symbol	MGI:98353	Son	Son DNA binding protein	protein coding gene	2372	494.415	0.208438	-2.26231	0.0179563	down	cytokinesis [GO:0000910]; microtubule cytoskeleton organization [GO:0000226]; mRNA processing [GO:0006397]; negative regulation of apoptotic process [GO:0043066]; regulation of cell cycle [GO:0051726]; regulation of RNA splicing [GO:0043484]; regulation of transcription, DNA-templated [GO:0006355]; RNA splicing [GO:0008380]; transcription, DNA-templated [GO:0006351]	DNA binding [GO:0003677]; poly(A) RNA binding [GO:0044822]; RNA binding [GO:0003723]; RS domain binding [GO:0050733]	nuclear speck [GO:0016607]; nucleoplasm [GO:0005654]	GO:0003677; GO:0003723; GO:0008380; GO:0050733; GO:0000910; GO:0006397; GO:0000226; GO:0043066; GO:0016607; GO:0005654; GO:0044822; GO:0043484; GO:0051726; GO:0006355; GO:0006351	nuclear speck [GO:0016607]; nucleoplasm [GO:0005654]; DNA binding [GO:0003677]; poly(A) RNA binding [GO:0044822]; RNA binding [GO:0003723]; RS domain binding [GO:0050733]; cytokinesis [GO:0000910]; microtubule cytoskeleton organization [GO:0000226]; mRNA processing [GO:0006397]; negative regulation of apoptotic process [GO:0043066]; regulation of cell cycle [GO:0051726]; regulation of RNA splicin…
Trim30a	current symbol	MGI:98178	Trim30a	tripartite motif-containing 30A	protein coding gene	1495.52	283.955	0.18987	-2.39691	0.0179975	down	negative regulation of interleukin-6 production [GO:0032715]; negative regulation of NLRP3 inflammasome complex assembly [GO:1900226]; negative regulation of reactive oxygen species metabolic process [GO:2000378]; negative regulation of toll-like receptor signaling pathway [GO:0034122]; negative regulation of tumor necrosis factor production [GO:0032720]; positive regulation of protein catabolic …	DNA binding [GO:0003677]; zinc ion binding [GO:0008270]	cytoplasm [GO:0005737]; nucleus [GO:0005634]	GO:0003677; GO:0005737; GO:1900226; GO:0032715; GO:2000378; GO:0034122; GO:0032720; GO:0005634; GO:0045732; GO:0046598; GO:0051865; GO:0006355; GO:0006351; GO:0008270	cytoplasm [GO:0005737]; nucleus [GO:0005634]; DNA binding [GO:0003677]; zinc ion binding [GO:0008270]; negative regulation of interleukin-6 production [GO:0032715]; negative regulation of NLRP3 inflammasome complex assembly [GO:1900226]; negative regulation of reactive oxygen species metabolic process [GO:2000378]; negative regulation of toll-like receptor signaling pathway [GO:0034122]; negative…
Tpr	old symbol; current symbol	MGI:95813; MGI:1922066	Grid2; Tpr	glutamate receptor, ionotropic, delta 2; translocated promoter region, nuclear basket protein	protein coding gene	929.162	151.164	0.162689	-2.61981	0.0180163	down	cell division [GO:0051301]; cellular response to heat [GO:0034605]; cellular response to interferon-alpha [GO:0035457]; MAPK import into nucleus [GO:0000189]; mitotic nuclear division [GO:0007067]; mitotic spindle assembly checkpoint [GO:0007094]; mRNA export from nucleus in response to heat stress [GO:0031990]; negative regulation of RNA export from nucleus [GO:0046832]; negative regulation of t…	chromatin binding [GO:0003682]; dynein complex binding [GO:0070840]; heat shock protein binding [GO:0031072]; mitogen-activated protein kinase binding [GO:0051019]; mRNA binding [GO:0003729]; nucleocytoplasmic transporter activity [GO:0005487]; poly(A) RNA binding [GO:0044822]; protein homodimerization activity [GO:0042803]; tubulin binding [GO:0015631]	cytoplasm [GO:0005737]; cytoplasmic dynein complex [GO:0005868]; extrinsic component of membrane [GO:0019898]; kinetochore [GO:0000776]; mitotic spindle [GO:0072686]; nuclear envelope [GO:0005635]; nuclear inclusion body [GO:0042405]; nuclear membrane [GO:0031965]; nuclear periphery [GO:0034399]; nuclear pore [GO:0005643]; nuclear pore nuclear basket [GO:0044615]; nucleus [GO:0005634]	GO:0000189; GO:0006405; GO:0006404; GO:0051301; GO:0034605; GO:0035457; GO:0003682; GO:0005737; GO:0005868; GO:0070840; GO:0019898; GO:0031072; GO:0000776; GO:0003729; GO:0031990; GO:0051019; GO:0007067; GO:0072686; GO:0007094; GO:0046832; GO:0000122; GO:0045947; GO:0005635; GO:0042405; GO:0031965; GO:0034399; GO:0005643; GO:0044615; GO:0006999; GO:0006913; GO:0005487; GO:0005634; GO:0044822; GO:…	cytoplasm [GO:0005737]; cytoplasmic dynein complex [GO:0005868]; extrinsic component of membrane [GO:0019898]; kinetochore [GO:0000776]; mitotic spindle [GO:0072686]; nuclear envelope [GO:0005635]; nuclear inclusion body [GO:0042405]; nuclear membrane [GO:0031965]; nuclear periphery [GO:0034399]; nuclear pore [GO:0005643]; nuclear pore nuclear basket [GO:0044615]; nucleus [GO:0005634]; chromatin …
Yme1l1	current symbol	MGI:1351651	Yme1l1	YME1-like 1 (S. cerevisiae)	protein coding gene	550.792	67.648	0.12282	-3.02539	0.0180273	down	cell proliferation [GO:0008283]; misfolded or incompletely synthesized protein catabolic process [GO:0006515]; mitochondrion organization [GO:0007005]	ATP binding [GO:0005524]; ATP-dependent peptidase activity [GO:0004176]; metal ion binding [GO:0046872]; metalloendopeptidase activity [GO:0004222]; metallopeptidase activity [GO:0008237]	integral component of membrane [GO:0016021]; membrane [GO:0016020]; mitochondrial inner membrane [GO:0005743]; mitochondrion [GO:0005739]; nucleoplasm [GO:0005654]	GO:0005524; GO:0004176; GO:0008283; GO:0016021; GO:0016020; GO:0046872; GO:0004222; GO:0008237; GO:0006515; GO:0005743; GO:0005739; GO:0007005; GO:0005654	integral component of membrane [GO:0016021]; membrane [GO:0016020]; mitochondrial inner membrane [GO:0005743]; mitochondrion [GO:0005739]; nucleoplasm [GO:0005654]; ATP binding [GO:0005524]; ATP-dependent peptidase activity [GO:0004176]; metal ion binding [GO:0046872]; metalloendopeptidase activity [GO:0004222]; metallopeptidase activity [GO:0008237]; cell proliferation [GO:0008283]; misfolded or…
Clk1	human synonym; current symbol; human synonym	MGI:107207; MGI:107403; MGI:1918943	Coq7; Clk1; Colec11	demethyl-Q 7; CDC-like kinase 1; collectin sub-family member 11	protein coding gene	419.081	41.7581	0.099642	-3.3271	0.0183976	down	peptidyl-serine phosphorylation [GO:0018105]; peptidyl-threonine phosphorylation [GO:0018107]; peptidyl-tyrosine phosphorylation [GO:0018108]; protein autophosphorylation [GO:0046777]; regulation of RNA splicing [GO:0043484]	ATP binding [GO:0005524]; protein serine/threonine/tyrosine kinase activity [GO:0004712]; protein serine/threonine kinase activity [GO:0004674]; protein tyrosine kinase activity [GO:0004713]	cytoplasm [GO:0005737]; nucleus [GO:0005634]	GO:0005524; GO:0005737; GO:0005634; GO:0018105; GO:0018107; GO:0018108; GO:0046777; GO:0004674; GO:0004712; GO:0004713; GO:0043484	cytoplasm [GO:0005737]; nucleus [GO:0005634]; ATP binding [GO:0005524]; protein serine/threonine kinase activity [GO:0004674]; protein serine/threonine/tyrosine kinase activity [GO:0004712]; protein tyrosine kinase activity [GO:0004713]; peptidyl-serine phosphorylation [GO:0018105]; peptidyl-threonine phosphorylation [GO:0018107]; peptidyl-tyrosine phosphorylation [GO:0018108]; protein autophosph…
Cul3	current symbol	MGI:1347360	Cul3	cullin 3	protein coding gene	595.095	77.67	0.130517	-2.93769	0.0184583	down	cell migration [GO:0016477]; cell morphogenesis [GO:0000902]; cell projection organization [GO:0030030]; COPII vesicle coating [GO:0048208]; embryonic cleavage [GO:0040016]; ER to Golgi vesicle-mediated transport [GO:0006888]; fibroblast apoptotic process [GO:0044346]; gastrulation [GO:0007369]; integrin-mediated signaling pathway [GO:0007229]; in utero embryonic development [GO:0001701]; liver m…	cyclin binding [GO:0030332]; POZ domain binding [GO:0031208]; protein heterodimerization activity [GO:0046982]; protein homodimerization activity [GO:0042803]; ubiquitin protein ligase binding [GO:0031625]; ubiquitin-protein transferase activity [GO:0004842]	Cul3-RING ubiquitin ligase complex [GO:0031463]; cullin-RING ubiquitin ligase complex [GO:0031461]; cytoplasm [GO:0005737]; extracellular exosome [GO:0070062]; Golgi apparatus [GO:0005794]; Golgi membrane [GO:0000139]; membrane [GO:0016020]; nucleus [GO:0005634]; polar microtubule [GO:0005827]	GO:0048208; GO:0031463; GO:0006888; GO:0005794; GO:0000139; GO:0031208; GO:0016055; GO:0016477; GO:0000902; GO:0030030; GO:0031461; GO:0030332; GO:0005737; GO:0040016; GO:0070062; GO:0044346; GO:0007369; GO:0001701; GO:0007229; GO:0072576; GO:0016020; GO:0000278; GO:0007080; GO:0035024; GO:0008054; GO:0000122; GO:0005634; GO:0005827; GO:0032467; GO:0045842; GO:0043161; GO:0046982; GO:0042803; GO:…	Cul3-RING ubiquitin ligase complex [GO:0031463]; cullin-RING ubiquitin ligase complex [GO:0031461]; cytoplasm [GO:0005737]; extracellular exosome [GO:0070062]; Golgi apparatus [GO:0005794]; Golgi membrane [GO:0000139]; membrane [GO:0016020]; nucleus [GO:0005634]; polar microtubule [GO:0005827]; cyclin binding [GO:0030332]; POZ domain binding [GO:0031208]; protein heterodimerization activity [GO:0…
Tgoln1	current symbol	MGI:105080	Tgoln1	trans-golgi network protein	protein coding gene	1124.33	197.933	0.176045	-2.50599	0.0184737	down	Golgi to endosome transport [GO:0006895]	-	endosome [GO:0005768]; Golgi apparatus [GO:0005794]; integral component of membrane [GO:0016021]; nucleoplasm [GO:0005654]; plasma membrane [GO:0005886]; trans-Golgi network [GO:0005802]; trans-Golgi network transport vesicle [GO:0030140]	GO:0005794; GO:0006895; GO:0005768; GO:0016021; GO:0005654; GO:0005886; GO:0005802; GO:0030140	endosome [GO:0005768]; Golgi apparatus [GO:0005794]; integral component of membrane [GO:0016021]; nucleoplasm [GO:0005654]; plasma membrane [GO:0005886]; trans-Golgi network [GO:0005802]; trans-Golgi network transport vesicle [GO:0030140]; Golgi to endosome transport [GO:0006895]
Ttc14	current symbol	MGI:1914370	Ttc14	tetratricopeptide repeat domain 14	protein coding gene	262.225	15.0329	0.0573283	-4.12461	0.0184746	down	-	nucleic acid binding [GO:0003676]	-	GO:0003676	nucleic acid binding [GO:0003676]
H2-M2	current symbol	MGI:95914	H2-M2	histocompatibility 2, M region locus 2	protein coding gene	804.635	124.439	0.154653	-2.6929	0.0186788	down	-	-	-	-	-
Edn1	current symbol	MGI:95283	Edn1	endothelin 1	protein coding gene	49.0923	457.668	9.3226	3.22073	0.0186916	up	artery smooth muscle contraction [GO:0014824]; blood vessel morphogenesis [GO:0048514]; body fluid secretion [GO:0007589]; calcium-mediated signaling [GO:0019722]; cartilage development [GO:0051216]; cell-cell signaling [GO:0007267]; cell growth [GO:0016049]; cell surface receptor signaling pathway [GO:0007166]; cellular response to calcium ion [GO:0071277]; cellular response to drug [GO:0035690]…	cytokine activity [GO:0005125]; endothelin A receptor binding [GO:0031707]; endothelin B receptor binding [GO:0031708]; hormone activity [GO:0005179]; receptor binding [GO:0005102]	basal part of cell [GO:0045178]; cytoplasm [GO:0005737]; cytosol [GO:0005829]; extracellular space [GO:0005615]; rough endoplasmic reticulum lumen [GO:0048237]; Weibel-Palade body [GO:0033093]	GO:0007186; GO:0033093; GO:0014824; GO:0045178; GO:0048514; GO:0007589; GO:0019722; GO:0051216; GO:0016049; GO:0007166; GO:0007267; GO:0071277; GO:0035690; GO:0071398; GO:0071385; GO:0071456; GO:0071346; GO:0071347; GO:0071389; GO:0071375; GO:0071560; GO:0071356; GO:0005125; GO:0005737; GO:0005829; GO:0009953; GO:0031707; GO:0031708; GO:0042045; GO:0005615; GO:0015758; GO:0007507; GO:0001821; GO:…	basal part of cell [GO:0045178]; cytoplasm [GO:0005737]; cytosol [GO:0005829]; extracellular space [GO:0005615]; rough endoplasmic reticulum lumen [GO:0048237]; Weibel-Palade body [GO:0033093]; cytokine activity [GO:0005125]; endothelin A receptor binding [GO:0031707]; endothelin B receptor binding [GO:0031708]; hormone activity [GO:0005179]; receptor binding [GO:0005102]; artery smooth muscle co…
Rbm25	current symbol	MGI:1914289	Rbm25	RNA binding motif protein 25	protein coding gene	718.424	105.23	0.146474	-2.77129	0.0187743	down	apoptotic process [GO:0006915]; mRNA processing [GO:0006397]; regulation of alternative mRNA splicing, via spliceosome [GO:0000381]; regulation of apoptotic process [GO:0042981]; RNA splicing [GO:0008380]	mRNA binding [GO:0003729]; nucleotide binding [GO:0000166]	cytoplasm [GO:0005737]; nuclear speck [GO:0016607]; spliceosomal complex [GO:0005681]	GO:0008380; GO:0006915; GO:0005737; GO:0003729; GO:0006397; GO:0016607; GO:0000166; GO:0000381; GO:0042981; GO:0005681	cytoplasm [GO:0005737]; nuclear speck [GO:0016607]; spliceosomal complex [GO:0005681]; mRNA binding [GO:0003729]; nucleotide binding [GO:0000166]; apoptotic process [GO:0006915]; mRNA processing [GO:0006397]; regulation of alternative mRNA splicing, via spliceosome [GO:0000381]; regulation of apoptotic process [GO:0042981]; RNA splicing [GO:0008380]
Cd93	current symbol	MGI:106664	Cd93	CD93 antigen	protein coding gene	769.911	116.923	0.151865	-2.71914	0.0188331	down	mitophagy in response to mitochondrial depolarization [GO:0098779]; positive regulation of defense response to virus by host [GO:0002230]; single organismal cell-cell adhesion [GO:0016337]; xenophagy [GO:0098792]	calcium ion binding [GO:0005509]; carbohydrate binding [GO:0030246]; complement component C1q binding [GO:0001849]	cell surface [GO:0009986]; cytoplasmic, membrane-bounded vesicle [GO:0016023]; integral component of membrane [GO:0016021]; plasma membrane [GO:0005886]	GO:0005509; GO:0030246; GO:0009986; GO:0001849; GO:0016023; GO:0016021; GO:0098779; GO:0005886; GO:0002230; GO:0016337; GO:0098792	cell surface [GO:0009986]; cytoplasmic, membrane-bounded vesicle [GO:0016023]; integral component of membrane [GO:0016021]; plasma membrane [GO:0005886]; calcium ion binding [GO:0005509]; carbohydrate binding [GO:0030246]; complement component C1q binding [GO:0001849]; mitophagy in response to mitochondrial depolarization [GO:0098779]; positive regulation of defense response to virus by host [GO:…
Usp47	current symbol	MGI:1922246	Usp47	ubiquitin specific peptidase 47	protein coding gene	563.963	71.8238	0.127356	-2.97307	0.0189544	down	base-excision repair [GO:0006284]; cellular response to DNA damage stimulus [GO:0006974]; cellular response to UV [GO:0034644]; monoubiquitinated protein deubiquitination [GO:0035520]; negative regulation of apoptotic process [GO:0043066]; negative regulation of cysteine-type endopeptidase activity involved in apoptotic process [GO:0043154]; negative regulation of G2/M transition of mitotic cell …	thiol-dependent ubiquitin-specific protease activity [GO:0004843]; WD40-repeat domain binding [GO:0071987]	cytoplasm [GO:0005737]; nucleus [GO:0005634]; SCF ubiquitin ligase complex [GO:0019005]	GO:0019005; GO:0071987; GO:0006284; GO:0006974; GO:0034644; GO:0005737; GO:0035520; GO:0010972; GO:0043066; GO:0043154; GO:1902230; GO:0045892; GO:0005634; GO:0030307; GO:0042493; GO:0004843; GO:0006511	cytoplasm [GO:0005737]; nucleus [GO:0005634]; SCF ubiquitin ligase complex [GO:0019005]; thiol-dependent ubiquitin-specific protease activity [GO:0004843]; WD40-repeat domain binding [GO:0071987]; base-excision repair [GO:0006284]; cellular response to DNA damage stimulus [GO:0006974]; cellular response to UV [GO:0034644]; monoubiquitinated protein deubiquitination [GO:0035520]; negative regulati…
Bnip3l	current symbol	MGI:1332659	Bnip3l	BCL2/adenovirus E1B interacting protein 3-like	protein coding gene	1418.89	270.592	0.190707	-2.39057	0.0191183	down	cellular response to hypoxia [GO:0071456]; defense response to virus [GO:0051607]; mitochondrial outer membrane permeabilization [GO:0097345]; mitochondrial protein catabolic process [GO:0035694]; negative regulation of apoptotic process [GO:0043066]; negative regulation of cell death [GO:0060548]; negative regulation of programmed cell death [GO:0043069]; positive regulation of apoptotic process…	identical protein binding [GO:0042802]; lamin binding [GO:0005521]; protein heterodimerization activity [GO:0046982]; protein homodimerization activity [GO:0042803]	endoplasmic reticulum [GO:0005783]; integral component of membrane [GO:0016021]; mitochondrial outer membrane [GO:0005741]; mitochondrion [GO:0005739]; nuclear envelope [GO:0005635]	GO:0071456; GO:0051607; GO:0005783; GO:0042802; GO:0016021; GO:0005521; GO:0005741; GO:0097345; GO:0035694; GO:0005739; GO:0043066; GO:0060548; GO:0043069; GO:0005635; GO:0043065; GO:0016239; GO:0046982; GO:0042803; GO:1903146; GO:1903214	endoplasmic reticulum [GO:0005783]; integral component of membrane [GO:0016021]; mitochondrial outer membrane [GO:0005741]; mitochondrion [GO:0005739]; nuclear envelope [GO:0005635]; identical protein binding [GO:0042802]; lamin binding [GO:0005521]; protein heterodimerization activity [GO:0046982]; protein homodimerization activity [GO:0042803]; cellular response to hypoxia [GO:0071456]; defense…
Impact	current symbol	MGI:1098233	Impact	impact, RWD domain protein	protein coding gene	477.752	54.2855	0.113627	-3.13762	0.0192468	down	cellular response to acidic pH [GO:0071468]; cellular response to amino acid starvation [GO:0034198]; cellular response to benomyl [GO:0072755]; cellular response to glucose starvation [GO:0042149]; cellular response to hydrogen peroxide [GO:0070301]; cellular response to leucine starvation [GO:1990253]; cellular response to UV-C [GO:0071494]; negative regulation of cell death [GO:0060548]; negat…	actin binding [GO:0003779]; ribosome binding [GO:0043022]	cytoplasm [GO:0005737]; polysome [GO:0005844]	GO:0003779; GO:0071494; GO:0071468; GO:0034198; GO:0072755; GO:0042149; GO:0070301; GO:1990253; GO:0005737; GO:0060548; GO:0031953; GO:0031333; GO:0001933; GO:0000122; GO:0097201; GO:1990138; GO:0005844; GO:0045666; GO:0071264; GO:0060733; GO:0006446; GO:0043022	cytoplasm [GO:0005737]; polysome [GO:0005844]; actin binding [GO:0003779]; ribosome binding [GO:0043022]; cellular response to acidic pH [GO:0071468]; cellular response to amino acid starvation [GO:0034198]; cellular response to benomyl [GO:0072755]; cellular response to glucose starvation [GO:0042149]; cellular response to hydrogen peroxide [GO:0070301]; cellular response to leucine starvation […
Mllt4	western clawed frog symbol; current symbol	MGI:109263; MGI:1314653	Tsn; Mllt4	translin; myeloid/lymphoid or mixed-lineage leukemia; translocated to, 4	protein coding gene	493.318	57.6261	0.116813	-3.09772	0.0193741	down	adherens junction maintenance [GO:0034334]; brain morphogenesis [GO:0048854]; cell adhesion [GO:0007155]; cerebral cortex development [GO:0021987]; establishment of endothelial intestinal barrier [GO:0090557]; homeostasis of number of cells [GO:0048872]; neuroepithelial cell differentiation [GO:0060563]; positive regulation of GTPase activity [GO:0043547]; radial glial cell differentiation [GO:00…	cell adhesion molecule binding [GO:0050839]; Ras GTPase binding [GO:0017016]	adherens junction [GO:0005912]; apical part of cell [GO:0045177]; cell-cell adherens junction [GO:0005913]; cell-cell junction [GO:0005911]; cell junction [GO:0030054]; cytoplasm [GO:0005737]; nucleoplasm [GO:0005654]; plasma membrane [GO:0005886]	GO:0017016; GO:0005912; GO:0034334; GO:0045177; GO:0048854; GO:0007155; GO:0050839; GO:0030054; GO:0005913; GO:0005911; GO:0021987; GO:0005737; GO:0090557; GO:0048872; GO:0060563; GO:0005654; GO:0005886; GO:0043547; GO:0060019; GO:0070445; GO:0007165; GO:0021537	adherens junction [GO:0005912]; apical part of cell [GO:0045177]; cell junction [GO:0030054]; cell-cell adherens junction [GO:0005913]; cell-cell junction [GO:0005911]; cytoplasm [GO:0005737]; nucleoplasm [GO:0005654]; plasma membrane [GO:0005886]; cell adhesion molecule binding [GO:0050839]; Ras GTPase binding [GO:0017016]; adherens junction maintenance [GO:0034334]; brain morphogenesis [GO:0048…
Siglecg	current symbol	MGI:2443630	Siglecg	sialic acid binding Ig-like lectin G	protein coding gene	8.38162	212.966	25.4087	4.66725	0.0194053	up	-	-	-	-	-
Tmf1	current symbol	MGI:2684999	Tmf1	TATA element modulatory factor 1	protein coding gene	322.094	25.0548	0.0777874	-3.68432	0.0194285	down	acrosome assembly [GO:0001675]; cellular response to organic cyclic compound [GO:0071407]; defense response to bacterium [GO:0042742]; Leydig cell differentiation [GO:0033327]; luteinizing hormone secretion [GO:0032275]; male gonad development [GO:0008584]; negative regulation of apoptotic process [GO:0043066]; negative regulation of gene expression [GO:0010629]; positive regulation of cytokine p…	DNA binding [GO:0003677]	endoplasmic reticulum [GO:0005783]; Golgi apparatus [GO:0005794]; Golgi membrane [GO:0000139]; nucleus [GO:0005634]	GO:0003677; GO:0005794; GO:0000139; GO:0033327; GO:0001675; GO:0071407; GO:0042742; GO:0005783; GO:0032275; GO:0008584; GO:0043066; GO:0010629; GO:0005634; GO:0001819; GO:2000845; GO:0061136; GO:0006355; GO:0030317; GO:0007286; GO:0007289; GO:0006351	endoplasmic reticulum [GO:0005783]; Golgi apparatus [GO:0005794]; Golgi membrane [GO:0000139]; nucleus [GO:0005634]; DNA binding [GO:0003677]; acrosome assembly [GO:0001675]; cellular response to organic cyclic compound [GO:0071407]; defense response to bacterium [GO:0042742]; Leydig cell differentiation [GO:0033327]; luteinizing hormone secretion [GO:0032275]; male gonad development [GO:0008584]…
Ddx46	current symbol	MGI:1920895	Ddx46	DEAD (Asp-Glu-Ala-Asp) box polypeptide 46	protein coding gene	652.569	91.8677	0.140779	-2.8285	0.0194433	down	mRNA splicing, via spliceosome [GO:0000398]; regulation of gene expression [GO:0010468]; RNA secondary structure unwinding [GO:0010501]	ATP binding [GO:0005524]; ATP-dependent RNA helicase activity [GO:0004004]; poly(A) RNA binding [GO:0044822]	Cajal body [GO:0015030]; membrane [GO:0016020]; nuclear speck [GO:0016607]; nucleus [GO:0005634]	GO:0005524; GO:0004004; GO:0015030; GO:0010501; GO:0000398; GO:0016020; GO:0016607; GO:0005634; GO:0044822; GO:0010468	Cajal body [GO:0015030]; membrane [GO:0016020]; nuclear speck [GO:0016607]; nucleus [GO:0005634]; ATP binding [GO:0005524]; ATP-dependent RNA helicase activity [GO:0004004]; poly(A) RNA binding [GO:0044822]; mRNA splicing, via spliceosome [GO:0000398]; regulation of gene expression [GO:0010468]; RNA secondary structure unwinding [GO:0010501]
Plxnc1	current symbol	MGI:1890127	Plxnc1	plexin C1	protein coding gene	543.608	68.4832	0.125979	-2.98874	0.0196229	down	branchiomotor neuron axon guidance [GO:0021785]; regulation of axon extension involved in axon guidance [GO:0048841]; regulation of cell migration [GO:0030334]; semaphorin-plexin signaling pathway involved in axon guidance [GO:1902287]	semaphorin receptor activity [GO:0017154]	integral component of plasma membrane [GO:0005887]; membrane [GO:0016020]; semaphorin receptor complex [GO:0002116]	GO:0021785; GO:0005887; GO:0016020; GO:0048841; GO:0030334; GO:0017154; GO:0002116; GO:1902287	integral component of plasma membrane [GO:0005887]; membrane [GO:0016020]; semaphorin receptor complex [GO:0002116]; semaphorin receptor activity [GO:0017154]; branchiomotor neuron axon guidance [GO:0021785]; regulation of axon extension involved in axon guidance [GO:0048841]; regulation of cell migration [GO:0030334]; semaphorin-plexin signaling pathway involved in axon guidance [GO:1902287]
Glipr1	current symbol	MGI:1920940	Glipr1	GLI pathogenesis-related 1 (glioma)	protein coding gene	2650.99	576.261	0.217376	-2.20173	0.0197037	down	-	-	extracellular region [GO:0005576]; integral component of membrane [GO:0016021]; membrane [GO:0016020]	GO:0005576; GO:0016021; GO:0016020	extracellular region [GO:0005576]; integral component of membrane [GO:0016021]; membrane [GO:0016020]
Fcrla	current symbol	MGI:2138647	Fcrla	Fc receptor-like A	protein coding gene	8.38162	212.131	25.3091	4.66158	0.0197117	up	-	-	-	-	-
Selt	current symbol	MGI:1916477	Selt	selenoprotein T	protein coding gene	1032.14	180.395	0.174778	-2.5164	0.0198139	down	glucose homeostasis [GO:0042593]; insulin secretion involved in cellular response to glucose stimulus [GO:0035773]; pancreas development [GO:0031016]; response to glucose [GO:0009749]	-	endoplasmic reticulum [GO:0005783]	GO:0005783; GO:0042593; GO:0035773; GO:0031016; GO:0009749	endoplasmic reticulum [GO:0005783]; glucose homeostasis [GO:0042593]; insulin secretion involved in cellular response to glucose stimulus [GO:0035773]; pancreas development [GO:0031016]; response to glucose [GO:0009749]
Lrpprc	current symbol	MGI:1919666	Lrpprc	leucine-rich PPR-motif containing	protein coding gene	638.2	89.3622	0.140022	-2.83627	0.0198286	down	mRNA transport [GO:0051028]; negative regulation of mitochondrial RNA catabolic process [GO:0000961]; regulation of mitochondrial translation [GO:0070129]; regulation of transcription, DNA-templated [GO:0006355]; transcription, DNA-templated [GO:0006351]	beta-tubulin binding [GO:0048487]; poly(A) RNA binding [GO:0044822]; RNA binding [GO:0003723]; single-stranded DNA binding [GO:0003697]; ubiquitin protein ligase binding [GO:0031625]	condensed nuclear chromosome [GO:0000794]; cytoplasm [GO:0005737]; cytoskeleton [GO:0005856]; intracellular ribonucleoprotein complex [GO:0030529]; membrane [GO:0016020]; microtubule [GO:0005874]; mitochondrial nucleoid [GO:0042645]; mitochondrion [GO:0005739]; nuclear inner membrane [GO:0005637]; nuclear outer membrane [GO:0005640]; nucleoplasm [GO:0005654]; nucleus [GO:0005634]; perinuclear reg…	GO:0003723; GO:0048487; GO:0000794; GO:0005737; GO:0005856; GO:0030529; GO:0051028; GO:0016020; GO:0005874; GO:0042645; GO:0005739; GO:0000961; GO:0005637; GO:0005640; GO:0005654; GO:0005634; GO:0048471; GO:0044822; GO:0070129; GO:0006355; GO:0003697; GO:0006351; GO:0031625	condensed nuclear chromosome [GO:0000794]; cytoplasm [GO:0005737]; cytoskeleton [GO:0005856]; intracellular ribonucleoprotein complex [GO:0030529]; membrane [GO:0016020]; microtubule [GO:0005874]; mitochondrial nucleoid [GO:0042645]; mitochondrion [GO:0005739]; nuclear inner membrane [GO:0005637]; nuclear outer membrane [GO:0005640]; nucleoplasm [GO:0005654]; nucleus [GO:0005634]; perinuclear reg…
Atp11b	current symbol	MGI:1923545	Atp11b	ATPase, class VI, type 11B	protein coding gene	305.33	22.5493	0.0738523	-3.75921	0.0199062	down	-	-	-	-	-
Gpcpd1	current symbol	MGI:104898	Gpcpd1	glycerophosphocholine phosphodiesterase 1	protein coding gene	214.33	9.18677	0.0428628	-4.54413	0.0199358	down	cellular phosphate ion homeostasis [GO:0030643]; glycerophospholipid catabolic process [GO:0046475]; skeletal muscle tissue development [GO:0007519]	glycerophosphocholine phosphodiesterase activity [GO:0047389]; glycerophosphodiester phosphodiesterase activity [GO:0008889]; starch binding [GO:2001070]	cytoplasm [GO:0005737]; cytosol [GO:0005829]	GO:0030643; GO:0005737; GO:0005829; GO:0047389; GO:0008889; GO:0046475; GO:0007519; GO:2001070	cytoplasm [GO:0005737]; cytosol [GO:0005829]; glycerophosphocholine phosphodiesterase activity [GO:0047389]; glycerophosphodiester phosphodiesterase activity [GO:0008889]; starch binding [GO:2001070]; cellular phosphate ion homeostasis [GO:0030643]; glycerophospholipid catabolic process [GO:0046475]; skeletal muscle tissue development [GO:0007519]
Tank	current symbol	MGI:107676	Tank	TRAF family member-associated Nf-kappa B activator	protein coding gene	633.411	88.5271	0.139762	-2.83895	0.0199607	down	I-kappaB kinase/NF-kappaB signaling [GO:0007249]	metal ion binding [GO:0046872]; ubiquitin protein ligase binding [GO:0031625]	cytoplasm [GO:0005737]	GO:0007249; GO:0005737; GO:0046872; GO:0031625	cytoplasm [GO:0005737]; metal ion binding [GO:0046872]; ubiquitin protein ligase binding [GO:0031625]; I-kappaB kinase/NF-kappaB signaling [GO:0007249]
Sbno1	current symbol	MGI:2384298	Sbno1	strawberry notch homolog 1 (Drosophila)	protein coding gene	699.266	103.56	0.148098	-2.75538	0.020112	down	regulation of transcription, DNA-templated [GO:0006355]	-	-	GO:0006355	regulation of transcription, DNA-templated [GO:0006355]
Prpf4b	current symbol	MGI:109584	Prpf4b	pre-mRNA processing factor 4B	protein coding gene	282.58	19.2087	0.0679761	-3.87883	0.0205355	down	mRNA processing [GO:0006397]; RNA splicing [GO:0008380]	ATP binding [GO:0005524]; poly(A) RNA binding [GO:0044822]; protein kinase activity [GO:0004672]; protein serine/threonine kinase activity [GO:0004674]	catalytic step 2 spliceosome [GO:0071013]; chromosome [GO:0005694]; nucleoplasm [GO:0005654]	GO:0005524; GO:0008380; GO:0071013; GO:0005694; GO:0006397; GO:0005654; GO:0044822; GO:0004672; GO:0004674	catalytic step 2 spliceosome [GO:0071013]; chromosome [GO:0005694]; nucleoplasm [GO:0005654]; ATP binding [GO:0005524]; poly(A) RNA binding [GO:0044822]; protein kinase activity [GO:0004672]; protein serine/threonine kinase activity [GO:0004674]; mRNA processing [GO:0006397]; RNA splicing [GO:0008380]
Trpm7	current symbol	MGI:1929996	Trpm7	transient receptor potential cation channel, subfamily M, member 7	protein coding gene	302.936	22.5493	0.0744361	-3.74785	0.0205502	down	actomyosin structure organization [GO:0031032]; calcium-dependent cell-matrix adhesion [GO:0016340]; calcium ion transport [GO:0006816]; cellular magnesium ion homeostasis [GO:0010961]; necroptotic process [GO:0070266]; protein autophosphorylation [GO:0046777]; protein phosphorylation [GO:0006468]; protein tetramerization [GO:0051262]	actin binding [GO:0003779]; ATP binding [GO:0005524]; calcium channel activity [GO:0005262]; kinase activity [GO:0016301]; metal ion binding [GO:0046872]; myosin binding [GO:0017022]; protein serine/threonine kinase activity [GO:0004674]	integral component of membrane [GO:0016021]; plasma membrane [GO:0005886]; ruffle [GO:0001726]	GO:0005524; GO:0003779; GO:0031032; GO:0005262; GO:0006816; GO:0016340; GO:0010961; GO:0016021; GO:0016301; GO:0046872; GO:0017022; GO:0070266; GO:0005886; GO:0046777; GO:0006468; GO:0004674; GO:0051262; GO:0001726	integral component of membrane [GO:0016021]; plasma membrane [GO:0005886]; ruffle [GO:0001726]; actin binding [GO:0003779]; ATP binding [GO:0005524]; calcium channel activity [GO:0005262]; kinase activity [GO:0016301]; metal ion binding [GO:0046872]; myosin binding [GO:0017022]; protein serine/threonine kinase activity [GO:0004674]; actomyosin structure organization [GO:0031032]; calcium ion tran…
Slc36a2	current symbol	MGI:1891430	Slc36a2	solute carrier family 36 (proton/amino acid symporter), member 2	protein coding gene	100.579	0	0	-Inf	0.0206458	up	glycine transport [GO:0015816]; hydrogen ion transmembrane transport [GO:1902600]; L-alanine transport [GO:0015808]; proline transmembrane transport [GO:0035524]; proline transport [GO:0015824]; proton transport [GO:0015992]	glycine transmembrane transporter activity [GO:0015187]; hydrogen:amino acid symporter activity [GO:0005280]; hydrogen ion transmembrane transporter activity [GO:0015078]; L-alanine transmembrane transporter activity [GO:0015180]; L-proline transmembrane transporter activity [GO:0015193]	cytoplasm [GO:0005737]; extracellular exosome [GO:0070062]; integral component of membrane [GO:0016021]; plasma membrane [GO:0005886]	GO:0015180; GO:0015808; GO:0015193; GO:0005737; GO:0070062; GO:0015187; GO:0015816; GO:1902600; GO:0015078; GO:0005280; GO:0016021; GO:0005886; GO:0035524; GO:0015824; GO:0015992	cytoplasm [GO:0005737]; extracellular exosome [GO:0070062]; integral component of membrane [GO:0016021]; plasma membrane [GO:0005886]; glycine transmembrane transporter activity [GO:0015187]; hydrogen ion transmembrane transporter activity [GO:0015078]; hydrogen:amino acid symporter activity [GO:0005280]; L-alanine transmembrane transporter activity [GO:0015180]; L-proline transmembrane transport…
Gbp6	human symbol; current symbol; human symbol; human symbol	MGI:97072; MGI:2140937; MGI:3605620; MGI:4359647	Gbp4; Gbp6; Gbp9; Gbp10	guanylate binding protein 4; guanylate binding protein 6; guanylate-binding protein 9; guanylate-binding protein 10	protein coding gene	933.952	159.516	0.170797	-2.54965	0.0207028	down	-	-	-	-	-
Zc3h7a	current symbol	MGI:2445044	Zc3h7a	zinc finger CCCH type containing 7 A	protein coding gene	573.542	76.8348	0.133965	-2.90007	0.0209221	down	-	-	-	-	-
Zfp106	current symbol	MGI:1270153	Zfp106	zinc finger protein 106	protein coding gene	1132.72	208.79	0.184327	-2.43966	0.0211822	down	insulin receptor signaling pathway [GO:0008286]	metal ion binding [GO:0046872]; opioid peptide activity [GO:0001515]; poly(A) RNA binding [GO:0044822]; SH3 domain binding [GO:0017124]	cytosol [GO:0005829]; membrane [GO:0016020]; nucleolus [GO:0005730]	GO:0017124; GO:0005829; GO:0008286; GO:0016020; GO:0046872; GO:0005730; GO:0001515; GO:0044822	cytosol [GO:0005829]; membrane [GO:0016020]; nucleolus [GO:0005730]; metal ion binding [GO:0046872]; opioid peptide activity [GO:0001515]; poly(A) RNA binding [GO:0044822]; SH3 domain binding [GO:0017124]; insulin receptor signaling pathway [GO:0008286]
Shisa8	current symbol	MGI:2146080	Shisa8	shisa family member 8	protein coding gene	3.59212	163.692	45.5696	5.51	0.0212491	up	-	-	-	-	-
Abce1	current symbol	MGI:1195458	Abce1	ATP-binding cassette, sub-family E (OABP), member 1	protein coding gene	574.739	77.67	0.135139	-2.88748	0.021312	down	-	ATPase activity [GO:0016887]; ATP binding [GO:0005524]	cytoplasm [GO:0005737]; membrane [GO:0016020]; mitochondrion [GO:0005739]	GO:0005524; GO:0016887; GO:0005737; GO:0016020; GO:0005739	cytoplasm [GO:0005737]; membrane [GO:0016020]; mitochondrion [GO:0005739]; ATP binding [GO:0005524]; ATPase activity [GO:0016887]
Zfp871	current symbol	MGI:1921793	Zfp871	zinc finger protein 871	protein coding gene	257.435	15.8681	0.061639	-4.02001	0.0217135	down	-	-	-	-	-
Tbc1d23	current symbol	MGI:1914831	Tbc1d23	TBC1 domain family, member 23	protein coding gene	689.687	104.395	0.151366	-2.72389	0.0217509	down	positive regulation of interleukin-6 production [GO:0032755]; regulation of inflammatory response [GO:0050727]; regulation of tumor necrosis factor production [GO:0032680]	-	-	GO:0032755; GO:0050727; GO:0032680	positive regulation of interleukin-6 production [GO:0032755]; regulation of inflammatory response [GO:0050727]; regulation of tumor necrosis factor production [GO:0032680]
Mfsd7b	current symbol	MGI:2444881	Mfsd7b	major facilitator superfamily domain containing 7B	protein coding gene	532.831	69.3184	0.130094	-2.94237	0.0219359	down	blood vessel development [GO:0001568]; embryonic digit morphogenesis [GO:0042733]; embryonic skeletal system morphogenesis [GO:0048704]; erythrocyte differentiation [GO:0030218]; erythrocyte maturation [GO:0043249]; head morphogenesis [GO:0060323]; heme export [GO:0097037]; heme transport [GO:0015886]; in utero embryonic development [GO:0001701]; limb morphogenesis [GO:0035108]; mitochondrial tra…	heme transporter activity [GO:0015232]	integral component of membrane [GO:0016021]; mitochondrial membrane [GO:0031966]; mitochondrion [GO:0005739]; plasma membrane [GO:0005886]	GO:0001568; GO:0042733; GO:0048704; GO:0030218; GO:0043249; GO:0060323; GO:0097037; GO:0015886; GO:0015232; GO:0001701; GO:0016021; GO:0035108; GO:0031966; GO:0006839; GO:0005739; GO:0035264; GO:0005886; GO:0046620; GO:0048536; GO:0055085	integral component of membrane [GO:0016021]; mitochondrial membrane [GO:0031966]; mitochondrion [GO:0005739]; plasma membrane [GO:0005886]; heme transporter activity [GO:0015232]; blood vessel development [GO:0001568]; embryonic digit morphogenesis [GO:0042733]; embryonic skeletal system morphogenesis [GO:0048704]; erythrocyte differentiation [GO:0030218]; erythrocyte maturation [GO:0043249]; hea…
Gpr84	current symbol	MGI:1934129	Gpr84	G protein-coupled receptor 84	protein coding gene	858.517	3687.24	4.29489	2.10262	0.0219987	up	neuropeptide signaling pathway [GO:0007218]; phospholipase C-activating G-protein coupled receptor signaling pathway [GO:0007200]	G-protein coupled peptide receptor activity [GO:0008528]	integral component of plasma membrane [GO:0005887]; receptor complex [GO:0043235]	GO:0008528; GO:0005887; GO:0007218; GO:0007200; GO:0043235	integral component of plasma membrane [GO:0005887]; receptor complex [GO:0043235]; G-protein coupled peptide receptor activity [GO:0008528]; neuropeptide signaling pathway [GO:0007218]; phospholipase C-activating G-protein coupled receptor signaling pathway [GO:0007200]
Parp14	current symbol	MGI:1919489	Parp14	poly (ADP-ribose) polymerase family, member 14	protein coding gene	2468.98	548.701	0.222237	-2.16983	0.0221704	down	regulation of transcription, DNA-templated [GO:0006355]; transcription, DNA-templated [GO:0006351]	NAD+ ADP-ribosyltransferase activity [GO:0003950]; nucleic acid binding [GO:0003676]	cytoplasm [GO:0005737]; membrane [GO:0016020]; nucleus [GO:0005634]; plasma membrane [GO:0005886]	GO:0003950; GO:0005737; GO:0016020; GO:0003676; GO:0005634; GO:0005886; GO:0006355; GO:0006351	cytoplasm [GO:0005737]; membrane [GO:0016020]; nucleus [GO:0005634]; plasma membrane [GO:0005886]; NAD+ ADP-ribosyltransferase activity [GO:0003950]; nucleic acid binding [GO:0003676]; regulation of transcription, DNA-templated [GO:0006355]; transcription, DNA-templated [GO:0006351]
Nampt	current symbol	MGI:1929865	Nampt	nicotinamide phosphoribosyltransferase	protein coding gene	3084.44	706.546	0.229068	-2.12615	0.0222573	down	circadian regulation of gene expression [GO:0032922]; circadian rhythm [GO:0007623]; female pregnancy [GO:0007565]; NAD biosynthetic process [GO:0009435]; positive regulation of nitric-oxide synthase biosynthetic process [GO:0051770]; positive regulation of smooth muscle cell proliferation [GO:0048661]; positive regulation of transcription from RNA polymerase II promoter [GO:0045944]; response to…	drug binding [GO:0008144]; nicotinamide phosphoribosyltransferase activity [GO:0047280]; nicotinate-nucleotide diphosphorylase (carboxylating) activity [GO:0004514]	cell junction [GO:0030054]; cytoplasm [GO:0005737]; cytosol [GO:0005829]; extracellular exosome [GO:0070062]; extracellular space [GO:0005615]; nucleoplasm [GO:0005654]	GO:0009435; GO:0030054; GO:0032922; GO:0007623; GO:0005737; GO:0005829; GO:0008144; GO:0070062; GO:0005615; GO:0007565; GO:0047280; GO:0004514; GO:0005654; GO:0051770; GO:0048661; GO:0045944; GO:0014070	cell junction [GO:0030054]; cytoplasm [GO:0005737]; cytosol [GO:0005829]; extracellular exosome [GO:0070062]; extracellular space [GO:0005615]; nucleoplasm [GO:0005654]; drug binding [GO:0008144]; nicotinamide phosphoribosyltransferase activity [GO:0047280]; nicotinate-nucleotide diphosphorylase (carboxylating) activity [GO:0004514]; circadian regulation of gene expression [GO:0032922]; circadian…
Arhgef6	current symbol	MGI:1920591	Arhgef6	Rac/Cdc42 guanine nucleotide exchange factor (GEF) 6	protein coding gene	464.581	55.1206	0.118646	-3.07527	0.0223386	down	intracellular signal transduction [GO:0035556]; lamellipodium assembly [GO:0030032]; regulation of Rho protein signal transduction [GO:0035023]	Rho guanyl-nucleotide exchange factor activity [GO:0005089]	cell-cell junction [GO:0005911]; intracellular [GO:0005622]; lamellipodium [GO:0030027]	GO:0005089; GO:0005911; GO:0005622; GO:0035556; GO:0030027; GO:0030032; GO:0035023	cell-cell junction [GO:0005911]; intracellular [GO:0005622]; lamellipodium [GO:0030027]; Rho guanyl-nucleotide exchange factor activity [GO:0005089]; intracellular signal transduction [GO:0035556]; lamellipodium assembly [GO:0030032]; regulation of Rho protein signal transduction [GO:0035023]
Itch	current symbol	MGI:1202301	Itch	itchy, E3 ubiquitin protein ligase	protein coding gene	420.278	45.9339	0.109294	-3.19371	0.0223457	down	apoptotic process [GO:0006915]; defense response to virus [GO:0051607]; innate immune response [GO:0045087]; negative regulation of alpha-beta T cell proliferation [GO:0046642]; negative regulation of apoptotic process [GO:0043066]; negative regulation of defense response to virus [GO:0050687]; negative regulation of JNK cascade [GO:0046329]; negative regulation of NF-kappaB transcription factor …	CXCR chemokine receptor binding [GO:0045236]; ligase activity [GO:0016874]; ribonucleoprotein complex binding [GO:0043021]; ubiquitin protein ligase activity [GO:0061630]; ubiquitin-protein transferase activity [GO:0004842]	cell cortex [GO:0005938]; cytoplasm [GO:0005737]; cytoplasmic vesicle [GO:0031410]; cytosol [GO:0005829]; extracellular exosome [GO:0070062]; membrane [GO:0016020]; nucleus [GO:0005634]; plasma membrane [GO:0005886]; ubiquitin ligase complex [GO:0000151]	GO:0045236; GO:0006915; GO:0005938; GO:0005737; GO:0031410; GO:0005829; GO:0051607; GO:0070062; GO:0045087; GO:0016874; GO:0016020; GO:0046329; GO:0032088; GO:0046642; GO:0043066; GO:0050687; GO:0005634; GO:0005886; GO:0002669; GO:0045732; GO:0035519; GO:0070936; GO:0070534; GO:0000209; GO:0016567; GO:0042787; GO:0090085; GO:0043021; GO:0000151; GO:0061630; GO:0006511; GO:0004842	cell cortex [GO:0005938]; cytoplasm [GO:0005737]; cytoplasmic vesicle [GO:0031410]; cytosol [GO:0005829]; extracellular exosome [GO:0070062]; membrane [GO:0016020]; nucleus [GO:0005634]; plasma membrane [GO:0005886]; ubiquitin ligase complex [GO:0000151]; CXCR chemokine receptor binding [GO:0045236]; ligase activity [GO:0016874]; ribonucleoprotein complex binding [GO:0043021]; ubiquitin protein l…
Ugp2	current symbol	MGI:2183447	Ugp2	UDP-glucose pyrophosphorylase 2	protein coding gene	1167.44	221.318	0.189575	-2.39916	0.0224518	down	glucose 1-phosphate metabolic process [GO:0019255]; UDP-glucose metabolic process [GO:0006011]	glucose binding [GO:0005536]; identical protein binding [GO:0042802]; metal ion binding [GO:0046872]; pyrimidine ribonucleotide binding [GO:0032557]; UTP:glucose-1-phosphate uridylyltransferase activity [GO:0003983]	cytoplasm [GO:0005737]; extracellular exosome [GO:0070062]; nucleus [GO:0005634]	GO:0006011; GO:0003983; GO:0005737; GO:0070062; GO:0019255; GO:0005536; GO:0042802; GO:0046872; GO:0005634; GO:0032557	cytoplasm [GO:0005737]; extracellular exosome [GO:0070062]; nucleus [GO:0005634]; glucose binding [GO:0005536]; identical protein binding [GO:0042802]; metal ion binding [GO:0046872]; pyrimidine ribonucleotide binding [GO:0032557]; UTP:glucose-1-phosphate uridylyltransferase activity [GO:0003983]; glucose 1-phosphate metabolic process [GO:0019255]; UDP-glucose metabolic process [GO:0006011]
Xiap	current symbol	MGI:107572	Xiap	X-linked inhibitor of apoptosis	protein coding gene	324.488	27.5603	0.0849347	-3.5575	0.0225264	down	inhibition of cysteine-type endopeptidase activity involved in apoptotic process [GO:1990001]; negative regulation of apoptotic process [GO:0043066]; negative regulation of cysteine-type endopeptidase activity involved in apoptotic process [GO:0043154]; neuron apoptotic process [GO:0051402]; positive regulation of canonical Wnt signaling pathway [GO:0090263]; positive regulation of protein linear…	cysteine-type endopeptidase inhibitor activity involved in apoptotic process [GO:0043027]; ligase activity [GO:0016874]; ubiquitin protein ligase activity [GO:0061630]; ubiquitin-protein transferase activity [GO:0004842]; zinc ion binding [GO:0008270]	cytoplasm [GO:0005737]; nucleus [GO:0005634]	GO:0016055; GO:0043027; GO:0005737; GO:1990001; GO:0016874; GO:0043066; GO:0043154; GO:0051402; GO:0005634; GO:0090263; GO:1902530; GO:0031398; GO:0016567; GO:0061630; GO:0004842; GO:0008270	cytoplasm [GO:0005737]; nucleus [GO:0005634]; cysteine-type endopeptidase inhibitor activity involved in apoptotic process [GO:0043027]; ligase activity [GO:0016874]; ubiquitin protein ligase activity [GO:0061630]; ubiquitin-protein transferase activity [GO:0004842]; zinc ion binding [GO:0008270]; inhibition of cysteine-type endopeptidase activity involved in apoptotic process [GO:1990001]; negat…
Pikfyve	current symbol	MGI:1335106	Pikfyve	phosphoinositide kinase, FYVE finger containing	protein coding gene	368.791	35.9119	0.0973774	-3.36027	0.0225913	down	intracellular signal transduction [GO:0035556]; myelin assembly [GO:0032288]; phosphatidylinositol phosphorylation [GO:0046854]; protein localization to nucleus [GO:0034504]; regulation of autophagosome assembly [GO:2000785]; retrograde transport, endosome to Golgi [GO:0042147]	1-phosphatidylinositol-3-phosphate 5-kinase activity [GO:0000285]; 1-phosphatidylinositol-4-phosphate 5-kinase activity [GO:0016308]; 1-phosphatidylinositol-5-kinase activity [GO:0052810]; ATP binding [GO:0005524]; zinc ion binding [GO:0008270]	cell-cell junction [GO:0005911]; cytoplasmic vesicle [GO:0031410]; cytoplasmic vesicle membrane [GO:0030659]; cytosol [GO:0005829]; early endosome membrane [GO:0031901]; endosome membrane [GO:0010008]; Golgi membrane [GO:0000139]; late endosome membrane [GO:0031902]; membrane raft [GO:0045121]; perinuclear region of cytoplasm [GO:0048471]; vesicle membrane [GO:0012506]	GO:0000285; GO:0016308; GO:0052810; GO:0005524; GO:0000139; GO:0005911; GO:0031410; GO:0030659; GO:0005829; GO:0031901; GO:0010008; GO:0035556; GO:0031902; GO:0045121; GO:0032288; GO:0048471; GO:0046854; GO:0034504; GO:2000785; GO:0042147; GO:0012506; GO:0008270	cell-cell junction [GO:0005911]; cytoplasmic vesicle [GO:0031410]; cytoplasmic vesicle membrane [GO:0030659]; cytosol [GO:0005829]; early endosome membrane [GO:0031901]; endosome membrane [GO:0010008]; Golgi membrane [GO:0000139]; late endosome membrane [GO:0031902]; membrane raft [GO:0045121]; perinuclear region of cytoplasm [GO:0048471]; vesicle membrane [GO:0012506]; 1-phosphatidylinositol-3-p…
Acsl4	current symbol	MGI:1354713	Acsl4	acyl-CoA synthetase long-chain family member 4	protein coding gene	896.833	155.34	0.173209	-2.52941	0.0226221	down	dendritic spine development [GO:0060996]; embryonic process involved in female pregnancy [GO:0060136]; fatty acid transport [GO:0015908]; lipid biosynthetic process [GO:0008610]; lipid metabolic process [GO:0006629]; long-chain fatty acid metabolic process [GO:0001676]; negative regulation of prostaglandin secretion [GO:0032307]; neuron differentiation [GO:0030182]; positive regulation of cell gr…	arachidonate-CoA ligase activity [GO:0047676]; ATP binding [GO:0005524]; long-chain fatty acid-CoA ligase activity [GO:0004467]; very long-chain fatty acid-CoA ligase activity [GO:0031957]	cytoplasm [GO:0005737]; endoplasmic reticulum membrane [GO:0005789]; ER-mitochondrion membrane contact site [GO:0044233]; extracellular exosome [GO:0070062]; integral component of membrane [GO:0016021]; lipid particle [GO:0005811]; membrane [GO:0016020]; mitochondrial outer membrane [GO:0005741]; mitochondrion [GO:0005739]; neuronal cell body [GO:0043025]; peroxisomal membrane [GO:0005778]	GO:0005524; GO:0044233; GO:0047676; GO:0005737; GO:0060996; GO:0060136; GO:0005789; GO:0070062; GO:0015908; GO:0016021; GO:0008610; GO:0006629; GO:0005811; GO:0001676; GO:0004467; GO:0016020; GO:0005741; GO:0005739; GO:0032307; GO:0030182; GO:0043025; GO:0005778; GO:0030307; GO:0019217; GO:0070672; GO:0007584; GO:0006641; GO:0031957	cytoplasm [GO:0005737]; endoplasmic reticulum membrane [GO:0005789]; ER-mitochondrion membrane contact site [GO:0044233]; extracellular exosome [GO:0070062]; integral component of membrane [GO:0016021]; lipid particle [GO:0005811]; membrane [GO:0016020]; mitochondrial outer membrane [GO:0005741]; mitochondrion [GO:0005739]; neuronal cell body [GO:0043025]; peroxisomal membrane [GO:0005778]; arach…
Pla2g4a	current symbol	MGI:1195256	Pla2g4a	phospholipase A2, group IVA (cytosolic, calcium-dependent)	protein coding gene	793.859	131.12	0.165168	-2.59799	0.0228987	down	aging [GO:0007568]; arachidonic acid metabolic process [GO:0019369]; arachidonic acid secretion [GO:0050482]; cellular response to antibiotic [GO:0071236]; decidualization [GO:0046697]; icosanoid biosynthetic process [GO:0046456]; luteolysis [GO:0001554]; ovulation from ovarian follicle [GO:0001542]; phospholipid catabolic process [GO:0009395]; positive regulation of apoptotic process [GO:0043065…	calcium-dependent phospholipase A2 activity [GO:0047498]; calcium-dependent phospholipid binding [GO:0005544]; calcium ion binding [GO:0005509]; lysophospholipase activity [GO:0004622]; phospholipase A2 activity [GO:0004623]	cytoplasm [GO:0005737]; cytosol [GO:0005829]; endoplasmic reticulum [GO:0005783]; Golgi apparatus [GO:0005794]; nucleus [GO:0005634]; perinuclear region of cytoplasm [GO:0048471]; zymogen granule [GO:0042588]	GO:0005794; GO:0007568; GO:0019369; GO:0050482; GO:0005509; GO:0047498; GO:0005544; GO:0071236; GO:0005737; GO:0005829; GO:0046697; GO:0005783; GO:0046456; GO:0001554; GO:0004622; GO:0005634; GO:0001542; GO:0048471; GO:0004623; GO:0009395; GO:0043065; GO:0030501; GO:0008284; GO:0031622; GO:0031394; GO:0031340; GO:0042127; GO:0051592; GO:0051384; GO:0009408; GO:0042542; GO:0032496; GO:0010226; GO:…	cytoplasm [GO:0005737]; cytosol [GO:0005829]; endoplasmic reticulum [GO:0005783]; Golgi apparatus [GO:0005794]; nucleus [GO:0005634]; perinuclear region of cytoplasm [GO:0048471]; zymogen granule [GO:0042588]; calcium ion binding [GO:0005509]; calcium-dependent phospholipase A2 activity [GO:0047498]; calcium-dependent phospholipid binding [GO:0005544]; lysophospholipase activity [GO:0004622]; pho…
Cd5l	current symbol	MGI:1334419	Cd5l	CD5 antigen-like	protein coding gene	549.595	2452.87	4.46305	2.15803	0.0229253	up	apoptotic process [GO:0006915]; immune system process [GO:0002376]; inflammatory response [GO:0006954]	scavenger receptor activity [GO:0005044]	blood microparticle [GO:0072562]; cytoplasm [GO:0005737]; extracellular exosome [GO:0070062]; membrane [GO:0016020]	GO:0006915; GO:0072562; GO:0005737; GO:0070062; GO:0002376; GO:0006954; GO:0016020; GO:0005044	blood microparticle [GO:0072562]; cytoplasm [GO:0005737]; extracellular exosome [GO:0070062]; membrane [GO:0016020]; scavenger receptor activity [GO:0005044]; apoptotic process [GO:0006915]; immune system process [GO:0002376]; inflammatory response [GO:0006954]
Capn7	current symbol	MGI:1338030	Capn7	calpain 7	protein coding gene	384.357	39.2526	0.102125	-3.29159	0.0229511	down	positive regulation of epithelial cell migration [GO:0010634]; proteolysis [GO:0006508]; self proteolysis [GO:0097264]	calcium-dependent cysteine-type endopeptidase activity [GO:0004198]; endopeptidase activity [GO:0004175]; MIT domain binding [GO:0090541]	cytoplasm [GO:0005737]; extracellular exosome [GO:0070062]; nucleoplasm [GO:0005654]	GO:0090541; GO:0004198; GO:0005737; GO:0004175; GO:0070062; GO:0005654; GO:0010634; GO:0006508; GO:0097264	cytoplasm [GO:0005737]; extracellular exosome [GO:0070062]; nucleoplasm [GO:0005654]; calcium-dependent cysteine-type endopeptidase activity [GO:0004198]; endopeptidase activity [GO:0004175]; MIT domain binding [GO:0090541]; positive regulation of epithelial cell migration [GO:0010634]; proteolysis [GO:0006508]; self proteolysis [GO:0097264]
Csf1	current symbol	MGI:1339753	Csf1	colony stimulating factor 1 (macrophage)	protein coding gene	158.053	903.644	5.71734	2.51534	0.0232502	up	branching involved in mammary gland duct morphogenesis [GO:0060444]; developmental process involved in reproduction [GO:0003006]; homeostasis of number of cells within a tissue [GO:0048873]; inflammatory response [GO:0006954]; innate immune response [GO:0045087]; macrophage colony-stimulating factor signaling pathway [GO:0038145]; macrophage differentiation [GO:0030225]; mammary duct terminal end…	cytokine activity [GO:0005125]; growth factor activity [GO:0008083]; macrophage colony-stimulating factor receptor binding [GO:0005157]; protein homodimerization activity [GO:0042803]	CSF1-CSF1R complex [GO:1990682]; extracellular exosome [GO:0070062]; extracellular space [GO:0005615]; integral component of membrane [GO:0016021]; perinuclear region of cytoplasm [GO:0048471]; plasma membrane [GO:0005886]	GO:1990682; GO:0060444; GO:0005125; GO:0003006; GO:0070062; GO:0005615; GO:0008083; GO:0048873; GO:0006954; GO:0045087; GO:0016021; GO:0005157; GO:0038145; GO:0030225; GO:0060763; GO:0060611; GO:0042476; GO:0001503; GO:0030316; GO:0002158; GO:0048471; GO:0005886; GO:0046579; GO:0030335; GO:0008284; GO:0001954; GO:0032270; GO:0010628; GO:0010759; GO:1902228; GO:0010744; GO:0045651; GO:1904141; GO:…	CSF1-CSF1R complex [GO:1990682]; extracellular exosome [GO:0070062]; extracellular space [GO:0005615]; integral component of membrane [GO:0016021]; perinuclear region of cytoplasm [GO:0048471]; plasma membrane [GO:0005886]; cytokine activity [GO:0005125]; growth factor activity [GO:0008083]; macrophage colony-stimulating factor receptor binding [GO:0005157]; protein homodimerization activity [GO:…
Hipk1	current symbol	MGI:1314873	Hipk1	homeodomain interacting protein kinase 1	protein coding gene	1467.98	299.823	0.204242	-2.29165	0.023319	down	adherens junction assembly [GO:0034333]; anterior/posterior pattern specification [GO:0009952]; embryonic camera-type eye morphogenesis [GO:0048596]; embryonic retina morphogenesis in camera-type eye [GO:0060059]; endothelial cell apoptotic process [GO:0072577]; extrinsic apoptotic signaling pathway [GO:0097191]; intrinsic apoptotic signaling pathway in response to DNA damage by p53 class mediato…	ATP binding [GO:0005524]; protein kinase activity [GO:0004672]; protein serine/threonine kinase activity [GO:0004674]; transcription corepressor activity [GO:0003714]	cytoplasm [GO:0005737]; nuclear speck [GO:0016607]; nucleus [GO:0005634]; PML body [GO:0016605]	GO:0005524; GO:0016605; GO:0034333; GO:0009952; GO:0005737; GO:0048596; GO:0060059; GO:0072577; GO:0097191; GO:0042771; GO:0061072; GO:0060235; GO:0000122; GO:0030182; GO:0016607; GO:0005634; GO:0043388; GO:0008284; GO:0004672; GO:0006468; GO:0004674; GO:0010803; GO:0010842; GO:0007224; GO:0003714; GO:0006351	cytoplasm [GO:0005737]; nuclear speck [GO:0016607]; nucleus [GO:0005634]; PML body [GO:0016605]; ATP binding [GO:0005524]; protein kinase activity [GO:0004672]; protein serine/threonine kinase activity [GO:0004674]; transcription corepressor activity [GO:0003714]; adherens junction assembly [GO:0034333]; anterior/posterior pattern specification [GO:0009952]; embryonic camera-type eye morphogenesi…
Cdc27	current symbol	MGI:102685	Cdc27	cell division cycle 27	protein coding gene	198.764	8.35161	0.0420177	-4.57286	0.0235907	down	metaphase/anaphase transition of mitotic cell cycle [GO:0007091]; protein K11-linked ubiquitination [GO:0070979]	protein phosphatase binding [GO:0019903]	anaphase-promoting complex [GO:0005680]; centrosome [GO:0005813]; cytoplasm [GO:0005737]; nucleoplasm [GO:0005654]; nucleus [GO:0005634]; spindle microtubule [GO:0005876]	GO:0005680; GO:0005813; GO:0005737; GO:0007091; GO:0005654; GO:0005634; GO:0070979; GO:0019903; GO:0005876	anaphase-promoting complex [GO:0005680]; centrosome [GO:0005813]; cytoplasm [GO:0005737]; nucleoplasm [GO:0005654]; nucleus [GO:0005634]; spindle microtubule [GO:0005876]; protein phosphatase binding [GO:0019903]; metaphase/anaphase transition of mitotic cell cycle [GO:0007091]; protein K11-linked ubiquitination [GO:0070979]
Sept7	current symbol	MGI:1335094	Sept7	septin 7	protein coding gene	793.859	132.791	0.167272	-2.57973	0.0237252	down	cilium morphogenesis [GO:0060271]; collateral sprouting [GO:0048668]; cortical cytoskeleton organization [GO:0030865]; dendritic spine morphogenesis [GO:0060997]; mitotic cytokinesis [GO:0000281]; mitotic nuclear division [GO:0007067]; protein heterooligomerization [GO:0051291]; pseudopodium retraction [GO:0031270]; regulation of embryonic cell shape [GO:0016476]	GTP binding [GO:0005525]; identical protein binding [GO:0042802]; protein heterodimerization activity [GO:0046982]	actin cytoskeleton [GO:0015629]; axoneme [GO:0005930]; axon terminus [GO:0043679]; cell body [GO:0044297]; cell cortex [GO:0005938]; cleavage furrow [GO:0032154]; condensed chromosome kinetochore [GO:0000777]; cytoplasm [GO:0005737]; extracellular exosome [GO:0070062]; microtubule cytoskeleton [GO:0015630]; midbody [GO:0030496]; myelin sheath [GO:0043209]; neuron projection [GO:0043005]; nucleolu…	GO:0005525; GO:0015629; GO:0043679; GO:0005930; GO:0044297; GO:0005938; GO:0060271; GO:0032154; GO:0048668; GO:0000777; GO:0030865; GO:0005737; GO:0060997; GO:0070062; GO:0042802; GO:0015630; GO:0030496; GO:0000281; GO:0007067; GO:0043209; GO:0043005; GO:0005730; GO:0005634; GO:0005886; GO:0043234; GO:0046982; GO:0051291; GO:0031270; GO:0016476; GO:0031105; GO:0032156; GO:0032160; GO:0005940; GO:…	actin cytoskeleton [GO:0015629]; axon terminus [GO:0043679]; axoneme [GO:0005930]; cell body [GO:0044297]; cell cortex [GO:0005938]; cleavage furrow [GO:0032154]; condensed chromosome kinetochore [GO:0000777]; cytoplasm [GO:0005737]; extracellular exosome [GO:0070062]; microtubule cytoskeleton [GO:0015630]; midbody [GO:0030496]; myelin sheath [GO:0043209]; neuron projection [GO:0043005]; nucleolu…
Sort1	current symbol	MGI:1338015	Sort1	sortilin 1	protein coding gene	765.122	126.109	0.164823	-2.60101	0.0238568	down	endocytosis [GO:0006897]; endosome to lysosome transport [GO:0008333]; endosome transport via multivesicular body sorting pathway [GO:0032509]; extrinsic apoptotic signaling pathway via death domain receptors [GO:0008625]; glucose import [GO:0046323]; Golgi to endosome transport [GO:0006895]; G-protein coupled receptor signaling pathway [GO:0007186]; multicellular organismal development [GO:00072…	enzyme binding [GO:0019899]; nerve growth factor binding [GO:0048406]; nerve growth factor receptor activity [GO:0010465]; neurotensin receptor activity, non-G-protein coupled [GO:0030379]	cell surface [GO:0009986]; clathrin-coated vesicle [GO:0030136]; coated pit [GO:0005905]; cytoplasmic, membrane-bounded vesicle [GO:0016023]; dendrite [GO:0030425]; early endosome [GO:0005769]; endoplasmic reticulum membrane [GO:0005789]; endosome membrane [GO:0010008]; Golgi apparatus [GO:0005794]; Golgi cisterna membrane [GO:0032580]; integral component of membrane [GO:0016021]; lysosomal membr…	GO:0007186; GO:0005794; GO:0032580; GO:0006895; GO:0009986; GO:0030136; GO:0005905; GO:0016023; GO:0030425; GO:0005769; GO:0006897; GO:0005789; GO:0010008; GO:0008333; GO:0032509; GO:0019899; GO:0008625; GO:0046323; GO:0016021; GO:0005765; GO:0007275; GO:0014902; GO:0045599; GO:0051005; GO:0048406; GO:0010465; GO:0038180; GO:0043025; GO:0007218; GO:0030379; GO:0048011; GO:0031965; GO:0001503; GO:…	cell surface [GO:0009986]; clathrin-coated vesicle [GO:0030136]; coated pit [GO:0005905]; cytoplasmic, membrane-bounded vesicle [GO:0016023]; dendrite [GO:0030425]; early endosome [GO:0005769]; endoplasmic reticulum membrane [GO:0005789]; endosome membrane [GO:0010008]; Golgi apparatus [GO:0005794]; Golgi cisterna membrane [GO:0032580]; integral component of membrane [GO:0016021]; lysosomal membr…
AI607873	current symbol; GenBank	MGI:2138302; MGI:2138302	AI607873; AI607873	expressed sequence AI607873; expressed sequence AI607873	protein coding gene	490.923	62.6371	0.12759	-2.97041	0.0239979	down	-	-	-	-	-
Pnisr	current symbol	MGI:1913875	Pnisr	PNN interacting serine/arginine-rich	protein coding gene	411.897	45.9339	0.111518	-3.16465	0.0242138	down	-	poly(A) RNA binding [GO:0044822]	cytoplasm [GO:0005737]; nuclear speck [GO:0016607]; nucleoplasm [GO:0005654]	GO:0005737; GO:0016607; GO:0005654; GO:0044822	cytoplasm [GO:0005737]; nuclear speck [GO:0016607]; nucleoplasm [GO:0005654]; poly(A) RNA binding [GO:0044822]
Ctsk	current symbol	MGI:107823	Ctsk	cathepsin K	protein coding gene	1086.02	207.12	0.190715	-2.39051	0.0245495	down	bone resorption [GO:0045453]; collagen catabolic process [GO:0030574]; intramembranous ossification [GO:0001957]; positive regulation of protein targeting to mitochondrion [GO:1903955]; proteolysis involved in cellular protein catabolic process [GO:0051603]; regulation of mitophagy [GO:1903146]	collagen binding [GO:0005518]; cysteine-type endopeptidase activity [GO:0004197]; fibronectin binding [GO:0001968]; proteoglycan binding [GO:0043394]	extracellular space [GO:0005615]; lysosome [GO:0005764]	GO:0045453; GO:0005518; GO:0030574; GO:0004197; GO:0005615; GO:0001968; GO:0001957; GO:0005764; GO:1903955; GO:0043394; GO:0051603; GO:1903146	extracellular space [GO:0005615]; lysosome [GO:0005764]; collagen binding [GO:0005518]; cysteine-type endopeptidase activity [GO:0004197]; fibronectin binding [GO:0001968]; proteoglycan binding [GO:0043394]; bone resorption [GO:0045453]; collagen catabolic process [GO:0030574]; intramembranous ossification [GO:0001957]; positive regulation of protein targeting to mitochondrion [GO:1903955]; prote…
Ssr3	current symbol	MGI:1914687	Ssr3	signal sequence receptor, gamma	protein coding gene	2030.75	450.987	0.222079	-2.17085	0.0246976	down	SRP-dependent cotranslational protein targeting to membrane [GO:0006614]	-	endoplasmic reticulum membrane [GO:0005789]; integral component of membrane [GO:0016021]	GO:0006614; GO:0005789; GO:0016021	endoplasmic reticulum membrane [GO:0005789]; integral component of membrane [GO:0016021]; SRP-dependent cotranslational protein targeting to membrane [GO:0006614]
Slamf7	current symbol	MGI:1922595	Slamf7	SLAM family member 7	protein coding gene	895.636	160.351	0.179036	-2.48168	0.0249443	down	adaptive immune response [GO:0002250]; innate immune response [GO:0045087]; regulation of natural killer cell activation [GO:0032814]	-	external side of plasma membrane [GO:0009897]; integral component of membrane [GO:0016021]; plasma membrane [GO:0005886]	GO:0002250; GO:0009897; GO:0045087; GO:0016021; GO:0005886; GO:0032814	external side of plasma membrane [GO:0009897]; integral component of membrane [GO:0016021]; plasma membrane [GO:0005886]; adaptive immune response [GO:0002250]; innate immune response [GO:0045087]; regulation of natural killer cell activation [GO:0032814]
Ptpn12	current symbol	MGI:104673	Ptpn12	protein tyrosine phosphatase, non-receptor type 12	protein coding gene	755.543	126.109	0.166912	-2.58284	0.0250971	down	protein dephosphorylation [GO:0006470]; tissue regeneration [GO:0042246]	phosphoprotein phosphatase activity [GO:0004721]; protein tyrosine phosphatase activity [GO:0004725]; SH3 domain binding [GO:0017124]	cell projection [GO:0042995]; cytoplasm [GO:0005737]; cytosol [GO:0005829]; focal adhesion [GO:0005925]; plasma membrane [GO:0005886]; podosome [GO:0002102]	GO:0017124; GO:0042995; GO:0005737; GO:0005829; GO:0005925; GO:0004721; GO:0005886; GO:0002102; GO:0006470; GO:0004725; GO:0042246	cell projection [GO:0042995]; cytoplasm [GO:0005737]; cytosol [GO:0005829]; focal adhesion [GO:0005925]; plasma membrane [GO:0005886]; podosome [GO:0002102]; phosphoprotein phosphatase activity [GO:0004721]; protein tyrosine phosphatase activity [GO:0004725]; SH3 domain binding [GO:0017124]; protein dephosphorylation [GO:0006470]; tissue regeneration [GO:0042246]
Mnda	rat symbol; rat symbol; rat symbol; rat symbol; rat symbol; rat symbol; current symbol; rat symbol; rat symbol; rat symbol; rat symbol	MGI:96428; MGI:96429; MGI:101847; MGI:2138243; MGI:2138302; MGI:2442822; MGI:3041120; MGI:3584522; MGI:3646410; MGI:3695276; MGI:3780953	Ifi203; Ifi204; Ifi205; Pyhin1; AI607873; Pydc3; Mnda; BC094916; Gm4955; Pydc4; Mndal	interferon activated gene 203; interferon activated gene 204; interferon activated gene 205; pyrin and HIN domain family, member 1; expressed sequence AI607873; pyrin domain containing 3; myeloid cell nuclear differentiation antigen; cDNA sequence BC094916; predicted gene 4955; pyrin domain containing 4; myeloid nuclear differentiation antigen like	protein coding gene	292.159	23.3845	0.0800403	-3.64313	0.0252867	down	negative regulation of transcription from RNA polymerase II promoter [GO:0000122]; transcription, DNA-templated [GO:0006351]	core promoter binding [GO:0001047]; double-stranded DNA binding [GO:0003690]; identical protein binding [GO:0042802]; poly(A) RNA binding [GO:0044822]; RNA polymerase II core promoter proximal region sequence-specific DNA binding [GO:0000978]; transcriptional repressor activity, RNA polymerase II core promoter proximal region sequence-specific binding [GO:0001078]; transcription factor binding [G…	cytoplasm [GO:0005737]; membrane [GO:0016020]; nuclear periphery [GO:0034399]; nuclear speck [GO:0016607]; nucleolus [GO:0005730]; nucleus [GO:0005634]	GO:0000978; GO:0001047; GO:0005737; GO:0003690; GO:0042802; GO:0016020; GO:0000122; GO:0034399; GO:0016607; GO:0005730; GO:0005634; GO:0044822; GO:0008134; GO:0006351; GO:0001078	cytoplasm [GO:0005737]; membrane [GO:0016020]; nuclear periphery [GO:0034399]; nuclear speck [GO:0016607]; nucleolus [GO:0005730]; nucleus [GO:0005634]; core promoter binding [GO:0001047]; double-stranded DNA binding [GO:0003690]; identical protein binding [GO:0042802]; poly(A) RNA binding [GO:0044822]; RNA polymerase II core promoter proximal region sequence-specific DNA binding [GO:0000978]; tr…
Serinc1	current symbol	MGI:1926228	Serinc1	serine incorporator 1	protein coding gene	1990.04	444.306	0.223265	-2.16317	0.0254679	down	L-serine transport [GO:0015825]; phosphatidylserine metabolic process [GO:0006658]; phospholipid biosynthetic process [GO:0008654]; positive regulation of CDP-diacylglycerol-serine O-phosphatidyltransferase activity [GO:1904219]; positive regulation of serine C-palmitoyltransferase activity [GO:1904222]; sphingolipid metabolic process [GO:0006665]	L-serine transmembrane transporter activity [GO:0015194]	endoplasmic reticulum membrane [GO:0005789]; extracellular exosome [GO:0070062]; integral component of membrane [GO:0016021]; plasma membrane [GO:0005886]	GO:0015194; GO:0015825; GO:0005789; GO:0070062; GO:0016021; GO:0006658; GO:0008654; GO:0005886; GO:1904219; GO:1904222; GO:0006665	endoplasmic reticulum membrane [GO:0005789]; extracellular exosome [GO:0070062]; integral component of membrane [GO:0016021]; plasma membrane [GO:0005886]; L-serine transmembrane transporter activity [GO:0015194]; L-serine transport [GO:0015825]; phosphatidylserine metabolic process [GO:0006658]; phospholipid biosynthetic process [GO:0008654]; positive regulation of CDP-diacylglycerol-serine O-ph…
Scaf11	current symbol	MGI:1919443	Scaf11	SR-related CTD-associated factor 11	protein coding gene	690.885	111.076	0.160774	-2.63689	0.0254835	down	-	-	-	-	-
Vps13b	current symbol	MGI:1916380	Vps13b	vacuolar protein sorting 13B	protein coding gene	262.225	18.3735	0.0700679	-3.8351	0.0255907	down	protein transport [GO:0015031]	-	-	GO:0015031	protein transport [GO:0015031]
Fam26f	current symbol	MGI:2443082	Fam26f	family with sequence similarity 26, member F	protein coding gene	358.015	1651.11	4.61186	2.20535	0.0261113	up	cation transmembrane transport [GO:0098655]; ion transmembrane transport [GO:0034220]	cation channel activity [GO:0005261]	integral component of plasma membrane [GO:0005887]	GO:0005261; GO:0098655; GO:0005887; GO:0034220	integral component of plasma membrane [GO:0005887]; cation channel activity [GO:0005261]; cation transmembrane transport [GO:0098655]; ion transmembrane transport [GO:0034220]
Cpne3	current symbol	MGI:1917818	Cpne3	copine III	protein coding gene	446.62	55.1206	0.123417	-3.01839	0.0261249	down	cellular response to calcium ion [GO:0071277]; cellular response to growth factor stimulus [GO:0071363]; ERBB2 signaling pathway [GO:0038128]; positive regulation of cell migration [GO:0030335]; protein phosphorylation [GO:0006468]	calcium-dependent phospholipid binding [GO:0005544]; calcium-dependent protein binding [GO:0048306]; poly(A) RNA binding [GO:0044822]; protein serine/threonine kinase activity [GO:0004674]; receptor tyrosine kinase binding [GO:0030971]	cell junction [GO:0030054]; cytoplasm [GO:0005737]; cytosol [GO:0005829]; extracellular exosome [GO:0070062]; focal adhesion [GO:0005925]; nucleus [GO:0005634]; plasma membrane [GO:0005886]	GO:0038128; GO:0005544; GO:0048306; GO:0030054; GO:0071277; GO:0071363; GO:0005737; GO:0005829; GO:0070062; GO:0005925; GO:0005634; GO:0005886; GO:0044822; GO:0030335; GO:0006468; GO:0004674; GO:0030971	cell junction [GO:0030054]; cytoplasm [GO:0005737]; cytosol [GO:0005829]; extracellular exosome [GO:0070062]; focal adhesion [GO:0005925]; nucleus [GO:0005634]; plasma membrane [GO:0005886]; calcium-dependent phospholipid binding [GO:0005544]; calcium-dependent protein binding [GO:0048306]; poly(A) RNA binding [GO:0044822]; protein serine/threonine kinase activity [GO:0004674]; receptor tyrosine …
Zbtb32	current symbol	MGI:1891838	Zbtb32	zinc finger and BTB domain containing 32	protein coding gene	19.158	268.087	13.9935	3.80668	0.0262009	up	hemopoiesis [GO:0030097]; negative regulation of nucleic acid-templated transcription [GO:1903507]; regulation of cytokine production [GO:0001817]; regulation of transcription, DNA-templated [GO:0006355]; T cell proliferation [GO:0042098]; transcription, DNA-templated [GO:0006351]	DNA binding [GO:0003677]; transcription corepressor activity [GO:0003714]; zinc ion binding [GO:0008270]	nuclear chromosome [GO:0000228]	GO:0003677; GO:0042098; GO:0030097; GO:1903507; GO:0000228; GO:0001817; GO:0006355; GO:0003714; GO:0006351; GO:0008270	nuclear chromosome [GO:0000228]; DNA binding [GO:0003677]; transcription corepressor activity [GO:0003714]; zinc ion binding [GO:0008270]; hemopoiesis [GO:0030097]; negative regulation of nucleic acid-templated transcription [GO:1903507]; regulation of cytokine production [GO:0001817]; regulation of transcription, DNA-templated [GO:0006355]; T cell proliferation [GO:0042098]; transcription, DNA-t…
Thoc1	current symbol	MGI:1919668	Thoc1	THO complex 1	protein coding gene	391.541	43.4284	0.110916	-3.17245	0.0262699	down	apoptotic process [GO:0006915]; mRNA export from nucleus [GO:0006406]; mRNA processing [GO:0006397]; negative regulation of DNA damage checkpoint [GO:2000002]; negative regulation of isotype switching to IgA isotypes [GO:0048297]; positive regulation of DNA-templated transcription, elongation [GO:0032786]; regulation of DNA recombination [GO:0000018]; regulation of DNA-templated transcription, el…	DNA binding [GO:0003677]; RNA binding [GO:0003723]	cytoplasm [GO:0005737]; intercellular bridge [GO:0045171]; nuclear matrix [GO:0016363]; nuclear speck [GO:0016607]; nucleoplasm [GO:0005654]; nucleus [GO:0005634]; THO complex [GO:0000347]; THO complex part of transcription export complex [GO:0000445]; transcription export complex [GO:0000346]	GO:0003677; GO:0003723; GO:0008380; GO:0000347; GO:0000445; GO:0006915; GO:0005737; GO:0045171; GO:0006406; GO:0006397; GO:2000002; GO:0048297; GO:0016363; GO:0016607; GO:0005654; GO:0005634; GO:0032786; GO:0000018; GO:0032784; GO:0031297; GO:0007165; GO:0000346; GO:0006351; GO:0046784	cytoplasm [GO:0005737]; intercellular bridge [GO:0045171]; nuclear matrix [GO:0016363]; nuclear speck [GO:0016607]; nucleoplasm [GO:0005654]; nucleus [GO:0005634]; THO complex [GO:0000347]; THO complex part of transcription export complex [GO:0000445]; transcription export complex [GO:0000346]; DNA binding [GO:0003677]; RNA binding [GO:0003723]; apoptotic process [GO:0006915]; mRNA export from nu…
Ccar1	current symbol	MGI:1914750	Ccar1	cell division cycle and apoptosis regulator 1	protein coding gene	464.581	59.2964	0.127634	-2.96991	0.0263357	down	apoptotic process [GO:0006915]; cell cycle [GO:0007049]; negative regulation of nucleic acid-templated transcription [GO:1903507]; positive regulation of apoptotic process [GO:0043065]; positive regulation of cell migration [GO:0030335]; positive regulation of cell proliferation [GO:0008284]; regulation of transcription, DNA-templated [GO:0006355]; transcription, DNA-templated [GO:0006351]	core promoter binding [GO:0001047]; ligand-dependent nuclear receptor transcription coactivator activity [GO:0030374]; poly(A) RNA binding [GO:0044822]; transcription coactivator activity [GO:0003713]; transcription corepressor activity [GO:0003714]	nuclear envelope lumen [GO:0005641]; perinuclear region of cytoplasm [GO:0048471]	GO:0006915; GO:0007049; GO:0001047; GO:0030374; GO:1903507; GO:0005641; GO:0048471; GO:0044822; GO:0043065; GO:0030335; GO:0008284; GO:0006355; GO:0003713; GO:0003714; GO:0006351	nuclear envelope lumen [GO:0005641]; perinuclear region of cytoplasm [GO:0048471]; core promoter binding [GO:0001047]; ligand-dependent nuclear receptor transcription coactivator activity [GO:0030374]; poly(A) RNA binding [GO:0044822]; transcription coactivator activity [GO:0003713]; transcription corepressor activity [GO:0003714]; apoptotic process [GO:0006915]; cell cycle [GO:0007049]; negative…
Adora2b	current symbol	MGI:99403	Adora2b	adenosine A2b receptor	protein coding gene	277.791	1341.27	4.82834	2.27153	0.026359	up	adenylate cyclase-activating G-protein coupled receptor signaling pathway [GO:0007189]; cellular response to extracellular stimulus [GO:0031668]; positive regulation of cAMP biosynthetic process [GO:0030819]; positive regulation of cGMP biosynthetic process [GO:0030828]; positive regulation of chemokine production [GO:0032722]; positive regulation of chronic inflammatory response to non-antigenic…	G-protein coupled adenosine receptor activity [GO:0001609]; G-protein coupled receptor activity [GO:0004930]	integral component of membrane [GO:0016021]; plasma membrane [GO:0005886]	GO:0001609; GO:0004930; GO:0007189; GO:0031668; GO:0016021; GO:0005886; GO:0030819; GO:0030828; GO:0032722; GO:0002882; GO:0031284; GO:0032755; GO:0043306; GO:0010575; GO:0060087	integral component of membrane [GO:0016021]; plasma membrane [GO:0005886]; G-protein coupled adenosine receptor activity [GO:0001609]; G-protein coupled receptor activity [GO:0004930]; adenylate cyclase-activating G-protein coupled receptor signaling pathway [GO:0007189]; cellular response to extracellular stimulus [GO:0031668]; positive regulation of cAMP biosynthetic process [GO:0030819]; posit…
Rbm39	current symbol	MGI:2157953	Rbm39	RNA binding motif protein 39	protein coding gene	1312.32	270.592	0.206193	-2.27793	0.0263614	down	mRNA processing [GO:0006397]; regulation of transcription, DNA-templated [GO:0006355]; RNA splicing [GO:0008380]; transcription, DNA-templated [GO:0006351]	nucleotide binding [GO:0000166]; poly(A) RNA binding [GO:0044822]; transcription coactivator activity [GO:0003713]	microtubule cytoskeleton [GO:0015630]; microtubule organizing center [GO:0005815]; nucleoplasm [GO:0005654]; nucleus [GO:0005634]	GO:0008380; GO:0006397; GO:0015630; GO:0005815; GO:0005654; GO:0000166; GO:0005634; GO:0044822; GO:0006355; GO:0003713; GO:0006351	microtubule cytoskeleton [GO:0015630]; microtubule organizing center [GO:0005815]; nucleoplasm [GO:0005654]; nucleus [GO:0005634]; nucleotide binding [GO:0000166]; poly(A) RNA binding [GO:0044822]; transcription coactivator activity [GO:0003713]; mRNA processing [GO:0006397]; regulation of transcription, DNA-templated [GO:0006355]; RNA splicing [GO:0008380]; transcription, DNA-templated [GO:00063…
Secisbp2l	current symbol	MGI:1917604	Secisbp2l	SECIS binding protein 2-like	protein coding gene	429.857	51.78	0.120459	-3.05339	0.0264685	down	-	poly(A) RNA binding [GO:0044822]	-	GO:0044822	poly(A) RNA binding [GO:0044822]
Acap1	current symbol	MGI:2388270	Acap1	ArfGAP with coiled-coil, ankyrin repeat and PH domains 1	protein coding gene	45.5002	402.548	8.84716	3.14521	0.0265617	up	lipid catabolic process [GO:0016042]	GTPase activator activity [GO:0005096]; hydrolase activity [GO:0016787]; metal ion binding [GO:0046872]; signal transducer activity [GO:0004871]	membrane [GO:0016020]; recycling endosome membrane [GO:0055038]	GO:0005096; GO:0016787; GO:0016042; GO:0016020; GO:0046872; GO:0055038; GO:0004871	membrane [GO:0016020]; recycling endosome membrane [GO:0055038]; GTPase activator activity [GO:0005096]; hydrolase activity [GO:0016787]; metal ion binding [GO:0046872]; signal transducer activity [GO:0004871]; lipid catabolic process [GO:0016042]
Ctse	current symbol	MGI:107361	Ctse	cathepsin E	protein coding gene	0	102.725	Inf	Inf	0.0267466	up	antigen processing and presentation of exogenous peptide antigen via MHC class II [GO:0019886]; protein autoprocessing [GO:0016540]; protein catabolic process [GO:0030163]	aspartic-type endopeptidase activity [GO:0004190]; protein homodimerization activity [GO:0042803]	endosome [GO:0005768]; extracellular exosome [GO:0070062]	GO:0019886; GO:0004190; GO:0005768; GO:0070062; GO:0016540; GO:0030163; GO:0042803	endosome [GO:0005768]; extracellular exosome [GO:0070062]; aspartic-type endopeptidase activity [GO:0004190]; protein homodimerization activity [GO:0042803]; antigen processing and presentation of exogenous peptide antigen via MHC class II [GO:0019886]; protein autoprocessing [GO:0016540]; protein catabolic process [GO:0030163]
Kdm7a	current symbol	MGI:2443388	Kdm7a	lysine (K)-specific demethylase 7A	protein coding gene	488.529	65.1426	0.133344	-2.90677	0.0267803	down	histone H3-K27 demethylation [GO:0071557]; histone H3-K36 demethylation [GO:0070544]; histone H3-K9 demethylation [GO:0033169]; histone H4-K20 demethylation [GO:0035574]; midbrain development [GO:0030901]; positive regulation of transcription, DNA-templated [GO:0045893]; transcription, DNA-templated [GO:0006351]	histone demethylase activity (H3-K27 specific) [GO:0071558]; histone demethylase activity (H3-K36 specific) [GO:0051864]; histone demethylase activity (H3-K9 specific) [GO:0032454]; histone demethylase activity (H4-K20 specific) [GO:0035575]; iron ion binding [GO:0005506]; methylated histone binding [GO:0035064]; oxidoreductase activity, acting on paired donors, with incorporation or reduction of…	nucleolus [GO:0005730]; nucleoplasm [GO:0005654]	GO:0071557; GO:0070544; GO:0033169; GO:0035574; GO:0071558; GO:0051864; GO:0032454; GO:0035575; GO:0005506; GO:0035064; GO:0030901; GO:0005730; GO:0005654; GO:0016706; GO:0045893; GO:0006351; GO:0008270	nucleolus [GO:0005730]; nucleoplasm [GO:0005654]; histone demethylase activity (H3-K27 specific) [GO:0071558]; histone demethylase activity (H3-K36 specific) [GO:0051864]; histone demethylase activity (H3-K9 specific) [GO:0032454]; histone demethylase activity (H4-K20 specific) [GO:0035575]; iron ion binding [GO:0005506]; methylated histone binding [GO:0035064]; oxidoreductase activity, acting on…
Eif4g2	current symbol	MGI:109207	Eif4g2	eukaryotic translation initiation factor 4, gamma 2	protein coding gene	5164.27	1302.02	0.25212	-1.98782	0.0268408	down	regulation of translational initiation [GO:0006446]	poly(A) RNA binding [GO:0044822]; translation factor activity, RNA binding [GO:0008135]; translation initiation factor activity [GO:0003743]	cytoplasm [GO:0005737]; eukaryotic translation initiation factor 4F complex [GO:0016281]; membrane [GO:0016020]	GO:0005737; GO:0016281; GO:0016020; GO:0044822; GO:0006446; GO:0008135; GO:0003743	cytoplasm [GO:0005737]; eukaryotic translation initiation factor 4F complex [GO:0016281]; membrane [GO:0016020]; poly(A) RNA binding [GO:0044822]; translation factor activity, RNA binding [GO:0008135]; translation initiation factor activity [GO:0003743]; regulation of translational initiation [GO:0006446]
Ubr5	current symbol	MGI:1918040	Ubr5	ubiquitin protein ligase E3 component n-recognin 5	protein coding gene	609.463	93.538	0.153476	-2.70391	0.0268557	down	cellular response to DNA damage stimulus [GO:0006974]; DNA repair [GO:0006281]; negative regulation of double-strand break repair [GO:2000780]; negative regulation of histone H2A K63-linked ubiquitination [GO:1901315]; positive regulation of canonical Wnt signaling pathway [GO:0090263]; positive regulation of catenin import into nucleus [GO:0035413]; positive regulation of protein import into nuc…	ligase activity [GO:0016874]; RNA binding [GO:0003723]; ubiquitin-protein transferase activity [GO:0004842]; ubiquitin-ubiquitin ligase activity [GO:0034450]; zinc ion binding [GO:0008270]	cytoplasm [GO:0005737]; membrane [GO:0016020]; nucleoplasm [GO:0005654]; nucleus [GO:0005634]	GO:0006281; GO:0003723; GO:0006974; GO:0005737; GO:0016874; GO:0016020; GO:2000780; GO:1901315; GO:0005654; GO:0005634; GO:0090263; GO:0035413; GO:0033160; GO:0050847; GO:0000209; GO:0042787; GO:0004842; GO:0034450; GO:0008270	cytoplasm [GO:0005737]; membrane [GO:0016020]; nucleoplasm [GO:0005654]; nucleus [GO:0005634]; ligase activity [GO:0016874]; RNA binding [GO:0003723]; ubiquitin-protein transferase activity [GO:0004842]; ubiquitin-ubiquitin ligase activity [GO:0034450]; zinc ion binding [GO:0008270]; cellular response to DNA damage stimulus [GO:0006974]; DNA repair [GO:0006281]; negative regulation of double-stra…
Phf3	current symbol	MGI:2446126	Phf3	PHD finger protein 3	protein coding gene	331.673	31.7361	0.0956851	-3.38556	0.0269275	down	-	-	-	-	-
Fmnl2	current symbol	MGI:1918659	Fmnl2	formin-like 2	protein coding gene	360.41	37.5822	0.104277	-3.26151	0.027063	down	cortical actin cytoskeleton organization [GO:0030866]; cytoskeleton organization [GO:0007010]; regulation of cell morphogenesis [GO:0022604]	-	cytoplasm [GO:0005737]	GO:0030866; GO:0005737; GO:0007010; GO:0022604	cytoplasm [GO:0005737]; cortical actin cytoskeleton organization [GO:0030866]; cytoskeleton organization [GO:0007010]; regulation of cell morphogenesis [GO:0022604]
Prpf40a	current symbol	MGI:1860512	Prpf40a	pre-mRNA processing factor 40A	protein coding gene	372.383	40.0877	0.107652	-3.21556	0.0271185	down	cell migration [GO:0016477]; cytoskeleton organization [GO:0007010]; mRNA splicing, via spliceosome [GO:0000398]; regulation of cell shape [GO:0008360]; regulation of cytokinesis [GO:0032465]	poly(A) RNA binding [GO:0044822]; proline-rich region binding [GO:0070064]; RNA binding [GO:0003723]	cytoplasm [GO:0005737]; membrane [GO:0016020]; nuclear matrix [GO:0016363]; nuclear speck [GO:0016607]; nucleoplasm [GO:0005654]; U1 snRNP [GO:0005685]; U2-type prespliceosome [GO:0071004]	GO:0003723; GO:0005685; GO:0071004; GO:0016477; GO:0005737; GO:0007010; GO:0000398; GO:0016020; GO:0016363; GO:0016607; GO:0005654; GO:0044822; GO:0070064; GO:0008360; GO:0032465	cytoplasm [GO:0005737]; membrane [GO:0016020]; nuclear matrix [GO:0016363]; nuclear speck [GO:0016607]; nucleoplasm [GO:0005654]; U1 snRNP [GO:0005685]; U2-type prespliceosome [GO:0071004]; poly(A) RNA binding [GO:0044822]; proline-rich region binding [GO:0070064]; RNA binding [GO:0003723]; cell migration [GO:0016477]; cytoskeleton organization [GO:0007010]; mRNA splicing, via spliceosome [GO:000…
Chd1	current symbol	MGI:88393	Chd1	chromodomain helicase DNA binding protein 1	protein coding gene	384.357	42.5932	0.110817	-3.17375	0.027125	down	chromatin assembly or disassembly [GO:0006333]; chromatin remodeling [GO:0006338]; positive regulation by host of viral transcription [GO:0043923]; regulation of transcription, DNA-templated [GO:0006355]; transcription, DNA-templated [GO:0006351]	ATP binding [GO:0005524]; chromatin binding [GO:0003682]; DNA binding [GO:0003677]; helicase activity [GO:0004386]; methylated histone binding [GO:0035064]	cytoplasm [GO:0005737]; nucleus [GO:0005634]	GO:0005524; GO:0003677; GO:0006333; GO:0003682; GO:0006338; GO:0005737; GO:0004386; GO:0035064; GO:0005634; GO:0043923; GO:0006355; GO:0006351	cytoplasm [GO:0005737]; nucleus [GO:0005634]; ATP binding [GO:0005524]; chromatin binding [GO:0003682]; DNA binding [GO:0003677]; helicase activity [GO:0004386]; methylated histone binding [GO:0035064]; chromatin assembly or disassembly [GO:0006333]; chromatin remodeling [GO:0006338]; positive regulation by host of viral transcription [GO:0043923]; regulation of transcription, DNA-templated [GO:0…
Hip1r	current symbol	MGI:1352504	Hip1r	huntingtin interacting protein 1 related	protein coding gene	16.7632	251.383	14.9961	3.90652	0.0271518	up	apoptotic process [GO:0006915]; clathrin-mediated endocytosis [GO:0072583]; receptor-mediated endocytosis [GO:0006898]	actin binding [GO:0003779]; phosphatidylinositol binding [GO:0035091]	clathrin-coated vesicle [GO:0030136]; clathrin-coated vesicle membrane [GO:0030665]; coated pit [GO:0005905]; cytoplasm [GO:0005737]; cytoskeleton [GO:0005856]; intracellular membrane-bounded organelle [GO:0043231]; perinuclear region of cytoplasm [GO:0048471]	GO:0003779; GO:0006915; GO:0030136; GO:0030665; GO:0072583; GO:0005905; GO:0005737; GO:0005856; GO:0043231; GO:0048471; GO:0035091; GO:0006898	clathrin-coated vesicle [GO:0030136]; clathrin-coated vesicle membrane [GO:0030665]; coated pit [GO:0005905]; cytoplasm [GO:0005737]; cytoskeleton [GO:0005856]; intracellular membrane-bounded organelle [GO:0043231]; perinuclear region of cytoplasm [GO:0048471]; actin binding [GO:0003779]; phosphatidylinositol binding [GO:0035091]; apoptotic process [GO:0006915]; clathrin-mediated endocytosis [GO:…
Atp6v1a	current symbol	MGI:1201780	Atp6v1a	ATPase, H+ transporting, lysosomal V1 subunit A	protein coding gene	4342.88	1084.87	0.249806	-2.00112	0.0271871	down	ATP hydrolysis coupled proton transport [GO:0015991]; ATP metabolic process [GO:0046034]	ATP binding [GO:0005524]; proton-transporting ATPase activity, rotational mechanism [GO:0046961]	apical plasma membrane [GO:0016324]; cytosol [GO:0005829]; extracellular exosome [GO:0070062]; lysosomal membrane [GO:0005765]; microvillus [GO:0005902]; mitochondrion [GO:0005739]; myelin sheath [GO:0043209]; plasma membrane [GO:0005886]; proton-transporting V-type ATPase, V1 domain [GO:0033180]	GO:0005524; GO:0015991; GO:0046034; GO:0016324; GO:0005829; GO:0070062; GO:0005765; GO:0005902; GO:0005739; GO:0043209; GO:0005886; GO:0046961; GO:0033180	apical plasma membrane [GO:0016324]; cytosol [GO:0005829]; extracellular exosome [GO:0070062]; lysosomal membrane [GO:0005765]; microvillus [GO:0005902]; mitochondrion [GO:0005739]; myelin sheath [GO:0043209]; plasma membrane [GO:0005886]; proton-transporting V-type ATPase, V1 domain [GO:0033180]; ATP binding [GO:0005524]; proton-transporting ATPase activity, rotational mechanism [GO:0046961]; AT…
Cd83	current symbol	MGI:1328316	Cd83	CD83 antigen	protein coding gene	49.0923	416.745	8.48901	3.0856	0.0272034	up	defense response [GO:0006952]; humoral immune response [GO:0006959]; negative regulation of interleukin-4 production [GO:0032713]; positive regulation of CD4-positive, alpha-beta T cell differentiation [GO:0043372]; positive regulation of interleukin-10 production [GO:0032733]; positive regulation of interleukin-2 production [GO:0032743]; response to organic cyclic compound [GO:0014070]; signal t…	-	external side of plasma membrane [GO:0009897]; integral component of membrane [GO:0016021]	GO:0006952; GO:0009897; GO:0006959; GO:0016021; GO:0032713; GO:0043372; GO:0032733; GO:0032743; GO:0014070; GO:0007165	external side of plasma membrane [GO:0009897]; integral component of membrane [GO:0016021]; defense response [GO:0006952]; humoral immune response [GO:0006959]; negative regulation of interleukin-4 production [GO:0032713]; positive regulation of CD4-positive, alpha-beta T cell differentiation [GO:0043372]; positive regulation of interleukin-10 production [GO:0032733]; positive regulation of inter…
Foxn2	current symbol	MGI:1347478	Foxn2	forkhead box N2	protein coding gene	407.107	47.6042	0.116933	-3.09625	0.0273335	down	-	-	-	-	-
Fblim1	current symbol	MGI:1921452	Fblim1	filamin binding LIM protein 1	protein coding gene	402.318	46.769	0.116249	-3.10471	0.0275726	down	regulation of cell shape [GO:0008360]; regulation of integrin activation [GO:0033623]; single organismal cell-cell adhesion [GO:0016337]	filamin binding [GO:0031005]; zinc ion binding [GO:0008270]	cell cortex [GO:0005938]; focal adhesion [GO:0005925]; stress fiber [GO:0001725]	GO:0005938; GO:0031005; GO:0005925; GO:0008360; GO:0033623; GO:0016337; GO:0001725; GO:0008270	cell cortex [GO:0005938]; focal adhesion [GO:0005925]; stress fiber [GO:0001725]; filamin binding [GO:0031005]; zinc ion binding [GO:0008270]; regulation of cell shape [GO:0008360]; regulation of integrin activation [GO:0033623]; single organismal cell-cell adhesion [GO:0016337]
Cish	current symbol	MGI:103159	Cish	cytokine inducible SH2-containing protein	protein coding gene	38.316	364.13	9.50335	3.24844	0.0277073	up	cytokine-mediated signaling pathway [GO:0019221]; intracellular signal transduction [GO:0035556]; negative regulation of insulin receptor signaling pathway [GO:0046627]; negative regulation of JAK-STAT cascade [GO:0046426]; negative regulation of protein kinase activity [GO:0006469]; protein kinase C-activating G-protein coupled receptor signaling pathway [GO:0007205]; protein ubiquitination [GO:…	protein kinase inhibitor activity [GO:0004860]	cytoplasm [GO:0005737]; plasma membrane [GO:0005886]	GO:0019221; GO:0005737; GO:0035556; GO:0046426; GO:0046627; GO:0006469; GO:0005886; GO:0007205; GO:0004860; GO:0016567; GO:0040008	cytoplasm [GO:0005737]; plasma membrane [GO:0005886]; protein kinase inhibitor activity [GO:0004860]; cytokine-mediated signaling pathway [GO:0019221]; intracellular signal transduction [GO:0035556]; negative regulation of insulin receptor signaling pathway [GO:0046627]; negative regulation of JAK-STAT cascade [GO:0046426]; negative regulation of protein kinase activity [GO:0006469]; protein kina…
Nlrp3	current symbol	MGI:2653833	Nlrp3	NLR family, pyrin domain containing 3	protein coding gene	526.845	2256.61	4.28325	2.0987	0.0277371	up	activation of cysteine-type endopeptidase activity involved in apoptotic process [GO:0006919]; cellular response to lipopolysaccharide [GO:0071222]; defense response to virus [GO:0051607]; inflammatory response [GO:0006954]; innate immune response [GO:0045087]; interleukin-18 production [GO:0032621]; interleukin-1 beta production [GO:0032611]; interleukin-1 secretion [GO:0050701]; negative regula…	ATP binding [GO:0005524]; sequence-specific DNA binding [GO:0043565]; transcription factor binding [GO:0008134]	cytoplasm [GO:0005737]; cytosol [GO:0005829]; endoplasmic reticulum [GO:0005783]; extracellular region [GO:0005576]; NLRP3 inflammasome complex [GO:0072559]; nucleus [GO:0005634]	GO:0005524; GO:0072559; GO:0044546; GO:0006919; GO:0071222; GO:0005737; GO:0005829; GO:0051607; GO:0005783; GO:0005576; GO:0006954; GO:0045087; GO:0032611; GO:0050701; GO:0032621; GO:0042347; GO:0032088; GO:0002674; GO:0050728; GO:0050713; GO:0005634; GO:0051092; GO:2000321; GO:2000553; GO:0045630; GO:0043280; GO:0050718; GO:0032736; GO:0032753; GO:0032754; GO:0045944; GO:0002830; GO:0050727; GO:…	cytoplasm [GO:0005737]; cytosol [GO:0005829]; endoplasmic reticulum [GO:0005783]; extracellular region [GO:0005576]; NLRP3 inflammasome complex [GO:0072559]; nucleus [GO:0005634]; ATP binding [GO:0005524]; sequence-specific DNA binding [GO:0043565]; transcription factor binding [GO:0008134]; activation of cysteine-type endopeptidase activity involved in apoptotic process [GO:0006919]; cellular re…
Icosl	current symbol	MGI:1354701	Icosl	icos ligand	protein coding gene	89.803	590.459	6.57504	2.717	0.0278242	up	isotype switching [GO:0045190]; positive regulation of activated T cell proliferation [GO:0042104]; positive regulation of interleukin-4 biosynthetic process [GO:0045404]; signal transduction [GO:0007165]; T cell activation [GO:0042110]	receptor binding [GO:0005102]	external side of plasma membrane [GO:0009897]; extracellular exosome [GO:0070062]; integral component of membrane [GO:0016021]; integral component of plasma membrane [GO:0005887]	GO:0042110; GO:0009897; GO:0070062; GO:0016021; GO:0005887; GO:0045190; GO:0042104; GO:0045404; GO:0005102; GO:0007165	external side of plasma membrane [GO:0009897]; extracellular exosome [GO:0070062]; integral component of membrane [GO:0016021]; integral component of plasma membrane [GO:0005887]; receptor binding [GO:0005102]; isotype switching [GO:0045190]; positive regulation of activated T cell proliferation [GO:0042104]; positive regulation of interleukin-4 biosynthetic process [GO:0045404]; signal transduct…
Hnrnph1	current symbol	MGI:1891925	Hnrnph1	heterogeneous nuclear ribonucleoprotein H1	protein coding gene	1198.57	246.373	0.205555	-2.2824	0.0282139	down	mRNA processing [GO:0006397]; regulation of RNA splicing [GO:0043484]; RNA splicing [GO:0008380]	nucleotide binding [GO:0000166]; poly(A) RNA binding [GO:0044822]; RNA binding [GO:0003723]	catalytic step 2 spliceosome [GO:0071013]; cytoplasm [GO:0005737]; membrane [GO:0016020]; nucleoplasm [GO:0005654]	GO:0003723; GO:0008380; GO:0071013; GO:0005737; GO:0006397; GO:0016020; GO:0005654; GO:0000166; GO:0044822; GO:0043484	catalytic step 2 spliceosome [GO:0071013]; cytoplasm [GO:0005737]; membrane [GO:0016020]; nucleoplasm [GO:0005654]; nucleotide binding [GO:0000166]; poly(A) RNA binding [GO:0044822]; RNA binding [GO:0003723]; mRNA processing [GO:0006397]; regulation of RNA splicing [GO:0043484]; RNA splicing [GO:0008380]
Zc3h11a	current symbol	MGI:1917829	Zc3h11a	zinc finger CCCH type containing 11A	protein coding gene	857.32	157.845	0.184115	-2.44132	0.0283833	down	poly(A)+ mRNA export from nucleus [GO:0016973]	metal ion binding [GO:0046872]; poly(A) RNA binding [GO:0044822]	intracellular [GO:0005622]; transcription export complex [GO:0000346]	GO:0005622; GO:0046872; GO:0044822; GO:0016973; GO:0000346	intracellular [GO:0005622]; transcription export complex [GO:0000346]; metal ion binding [GO:0046872]; poly(A) RNA binding [GO:0044822]; poly(A)+ mRNA export from nucleus [GO:0016973]
Otud4	current symbol	MGI:1098801	Otud4	OTU domain containing 4	protein coding gene	433.449	54.2855	0.125241	-2.99723	0.0283841	down	protein K48-linked deubiquitination [GO:0071108]	poly(A) RNA binding [GO:0044822]; thiol-dependent ubiquitin-specific protease activity [GO:0004843]	-	GO:0044822; GO:0071108; GO:0004843	poly(A) RNA binding [GO:0044822]; thiol-dependent ubiquitin-specific protease activity [GO:0004843]; protein K48-linked deubiquitination [GO:0071108]
Ankhd1	current symbol	MGI:1921733	Ankhd1	ankyrin repeat and KH domain containing 1	protein coding gene	451.41	58.4613	0.129508	-2.94889	0.0285346	down	-	-	-	-	-
Ifi44	current symbol	MGI:2443016	Ifi44	interferon-induced protein 44	protein coding gene	1760.14	397.537	0.225855	-2.14653	0.0286004	down	-	-	cytoplasm [GO:0005737]	GO:0005737	cytoplasm [GO:0005737]
Uhrf1bp1l	current symbol	MGI:2442888	Uhrf1bp1l	UHRF1 (ICBP90) binding protein 1-like	protein coding gene	460.989	60.9668	0.132252	-2.91864	0.0288796	down	-	-	-	-	-
Gm4951	current symbol	MGI:3644953	Gm4951	predicted gene 4951	protein coding gene	249.054	17.5384	0.0704201	-3.82787	0.0289002	down	-	-	-	-	-
C330007P06Rik	current symbol	MGI:1924894	C330007P06Rik	RIKEN cDNA C330007P06 gene	protein coding gene	381.962	43.4284	0.113698	-3.13672	0.0289023	down	-	-	-	-	-
Ppwd1	current symbol	MGI:2443069	Ppwd1	peptidylprolyl isomerase domain and WD repeat containing 1	protein coding gene	160.448	5.01097	0.0312311	-5.00087	0.0289148	down	mRNA processing [GO:0006397]; protein folding [GO:0006457]; RNA splicing [GO:0008380]	peptidyl-prolyl cis-trans isomerase activity [GO:0003755]	catalytic step 2 spliceosome [GO:0071013]; nucleoplasm [GO:0005654]; nucleus [GO:0005634]	GO:0008380; GO:0071013; GO:0006397; GO:0005654; GO:0005634; GO:0003755; GO:0006457	catalytic step 2 spliceosome [GO:0071013]; nucleoplasm [GO:0005654]; nucleus [GO:0005634]; peptidyl-prolyl cis-trans isomerase activity [GO:0003755]; mRNA processing [GO:0006397]; protein folding [GO:0006457]; RNA splicing [GO:0008380]
Rsrc2	current symbol	MGI:1913489	Rsrc2	arginine/serine-rich coiled-coil 2	protein coding gene	268.212	20.879	0.0778453	-3.68325	0.0289313	down	-	-	-	-	-
Tmem106b	current symbol	MGI:1919150	Tmem106b	transmembrane protein 106B	protein coding gene	408.304	49.2745	0.120681	-3.05073	0.0290536	down	dendrite morphogenesis [GO:0048813]; lysosomal transport [GO:0007041]; lysosome localization [GO:0032418]; lysosome organization [GO:0007040]; positive regulation of dendrite development [GO:1900006]	-	extracellular exosome [GO:0070062]; integral component of membrane [GO:0016021]; intracellular membrane-bounded organelle [GO:0043231]; late endosome membrane [GO:0031902]; lysosomal membrane [GO:0005765]; lysosome [GO:0005764]	GO:0048813; GO:0070062; GO:0016021; GO:0043231; GO:0031902; GO:0005765; GO:0007041; GO:0005764; GO:0032418; GO:0007040; GO:1900006	extracellular exosome [GO:0070062]; integral component of membrane [GO:0016021]; intracellular membrane-bounded organelle [GO:0043231]; late endosome membrane [GO:0031902]; lysosomal membrane [GO:0005765]; lysosome [GO:0005764]; dendrite morphogenesis [GO:0048813]; lysosomal transport [GO:0007041]; lysosome localization [GO:0032418]; lysosome organization [GO:0007040]; positive regulation of dend…
Fgd4	current symbol	MGI:2183747	Fgd4	FYVE, RhoGEF and PH domain containing 4	protein coding gene	167.632	5.84613	0.0348747	-4.84168	0.0291218	down	activation of JUN kinase activity [GO:0007257]; lamellipodium assembly [GO:0030032]; microspike assembly [GO:0030035]; regulation of Rho protein signal transduction [GO:0035023]	actin binding [GO:0003779]; metal ion binding [GO:0046872]; Rho guanyl-nucleotide exchange factor activity [GO:0005089]	actin cytoskeleton [GO:0015629]; cytoplasm [GO:0005737]; filopodium [GO:0030175]; lamellipodium [GO:0030027]	GO:0005089; GO:0003779; GO:0015629; GO:0007257; GO:0005737; GO:0030175; GO:0030027; GO:0030032; GO:0046872; GO:0030035; GO:0035023	actin cytoskeleton [GO:0015629]; cytoplasm [GO:0005737]; filopodium [GO:0030175]; lamellipodium [GO:0030027]; actin binding [GO:0003779]; metal ion binding [GO:0046872]; Rho guanyl-nucleotide exchange factor activity [GO:0005089]; activation of JUN kinase activity [GO:0007257]; lamellipodium assembly [GO:0030032]; microspike assembly [GO:0030035]; regulation of Rho protein signal transduction [GO…
Nup210	current symbol	MGI:1859555	Nup210	nucleoporin 210	protein coding gene	19.158	260.57	13.6011	3.76565	0.0291707	up	mRNA transport [GO:0051028]; protein transport [GO:0015031]	-	endoplasmic reticulum membrane [GO:0005789]; integral component of membrane [GO:0016021]; membrane [GO:0016020]; nuclear envelope [GO:0005635]; nuclear membrane [GO:0031965]; nuclear pore [GO:0005643]	GO:0005789; GO:0016021; GO:0051028; GO:0016020; GO:0005635; GO:0031965; GO:0005643; GO:0015031	endoplasmic reticulum membrane [GO:0005789]; integral component of membrane [GO:0016021]; membrane [GO:0016020]; nuclear envelope [GO:0005635]; nuclear membrane [GO:0031965]; nuclear pore [GO:0005643]; mRNA transport [GO:0051028]; protein transport [GO:0015031]
Chuk	current symbol	MGI:99484	Chuk	conserved helix-loop-helix ubiquitous kinase	protein coding gene	380.765	43.4284	0.114056	-3.13219	0.0292505	down	cellular response to tumor necrosis factor [GO:0071356]; I-kappaB phosphorylation [GO:0007252]; lactation [GO:0007595]; mammary gland alveolus development [GO:0060749]; mammary gland epithelial cell proliferation [GO:0033598]; morphogenesis of an epithelial sheet [GO:0002011]; odontogenesis of dentin-containing tooth [GO:0042475]; osteoclast differentiation [GO:0030316]; positive regulation of I-…	ATP binding [GO:0005524]; IkappaB kinase activity [GO:0008384]; protein heterodimerization activity [GO:0046982]; protein homodimerization activity [GO:0042803]; protein kinase activity [GO:0004672]; receptor signaling protein serine/threonine kinase activity [GO:0004702]; scaffold protein binding [GO:0097110]	CD40 receptor complex [GO:0035631]; cytoplasm [GO:0005737]; cytoplasmic side of plasma membrane [GO:0009898]; intracellular membrane-bounded organelle [GO:0043231]; nucleoplasm [GO:0005654]	GO:0005524; GO:0035631; GO:0007252; GO:0008384; GO:0071356; GO:0005737; GO:0009898; GO:0043231; GO:0007595; GO:0060749; GO:0033598; GO:0002011; GO:0005654; GO:0042475; GO:0030316; GO:0043123; GO:0045944; GO:0046982; GO:0042803; GO:0004672; GO:0006468; GO:0004702; GO:0035994; GO:0097110; GO:0023014	CD40 receptor complex [GO:0035631]; cytoplasm [GO:0005737]; cytoplasmic side of plasma membrane [GO:0009898]; intracellular membrane-bounded organelle [GO:0043231]; nucleoplasm [GO:0005654]; ATP binding [GO:0005524]; IkappaB kinase activity [GO:0008384]; protein heterodimerization activity [GO:0046982]; protein homodimerization activity [GO:0042803]; protein kinase activity [GO:0004672]; receptor…
Sept1	current symbol	MGI:1858916	Sept1	septin 1	protein coding gene	22.7501	279.779	12.2979	3.62034	0.0294811	up	cell division [GO:0051301]; meiotic metaphase plate congression [GO:0051311]; spindle assembly involved in female meiosis [GO:0007056]	GTP binding [GO:0005525]	cytoplasm [GO:0005737]; meiotic spindle [GO:0072687]; microtubule organizing center [GO:0005815]; midbody [GO:0030496]	GO:0005525; GO:0051301; GO:0005737; GO:0051311; GO:0072687; GO:0005815; GO:0030496; GO:0007056	cytoplasm [GO:0005737]; meiotic spindle [GO:0072687]; microtubule organizing center [GO:0005815]; midbody [GO:0030496]; GTP binding [GO:0005525]; cell division [GO:0051301]; meiotic metaphase plate congression [GO:0051311]; spindle assembly involved in female meiosis [GO:0007056]
Ppp1cb	current symbol	MGI:104871	Ppp1cb	protein phosphatase 1, catalytic subunit, beta isoform	protein coding gene	681.306	115.252	0.169164	-2.56351	0.0296706	down	cell cycle [GO:0007049]; cell division [GO:0051301]; circadian regulation of gene expression [GO:0032922]; entrainment of circadian clock by photoperiod [GO:0043153]; glycogen metabolic process [GO:0005977]; protein dephosphorylation [GO:0006470]; regulation of cell adhesion [GO:0030155]; regulation of circadian rhythm [GO:0042752]; regulation of glycogen biosynthetic process [GO:0005979]; regula…	metal ion binding [GO:0046872]; myosin-light-chain-phosphatase activity [GO:0050115]; myosin phosphatase activity [GO:0017018]; phosphatase activity [GO:0016791]; protein kinase binding [GO:0019901]; protein serine/threonine phosphatase activity [GO:0004722]	cytoplasm [GO:0005737]; extracellular exosome [GO:0070062]; focal adhesion [GO:0005925]; glycogen granule [GO:0042587]; MLL5-L complex [GO:0070688]; nucleolus [GO:0005730]; nucleus [GO:0005634]; protein phosphatase type 1 complex [GO:0000164]; PTW/PP1 phosphatase complex [GO:0072357]	GO:0070688; GO:0072357; GO:0007049; GO:0051301; GO:0032922; GO:0005737; GO:0043153; GO:0070062; GO:0005925; GO:0042587; GO:0005977; GO:0046872; GO:0017018; GO:0050115; GO:0005730; GO:0005634; GO:0016791; GO:0006470; GO:0019901; GO:0000164; GO:0004722; GO:0030155; GO:0042752; GO:0005979; GO:0005981	cytoplasm [GO:0005737]; extracellular exosome [GO:0070062]; focal adhesion [GO:0005925]; glycogen granule [GO:0042587]; MLL5-L complex [GO:0070688]; nucleolus [GO:0005730]; nucleus [GO:0005634]; protein phosphatase type 1 complex [GO:0000164]; PTW/PP1 phosphatase complex [GO:0072357]; metal ion binding [GO:0046872]; myosin phosphatase activity [GO:0017018]; myosin-light-chain-phosphatase activity…
Naa50	current symbol	MGI:1919367	Naa50	N(alpha)-acetyltransferase 50, NatE catalytic subunit	protein coding gene	1417.69	309.845	0.218556	-2.19393	0.0298644	down	histone H4 acetylation [GO:0043967]; mitotic sister chromatid cohesion, centromeric [GO:0071962]; N-terminal protein amino acid acetylation [GO:0006474]	H4 histone acetyltransferase activity [GO:0010485]; peptide alpha-N-acetyltransferase activity [GO:0004596]; peptidyl-lysine N-acetyltransferase activity, acting on acetyl phosphate as donor [GO:0052858]	cytoplasm [GO:0005737]; extracellular exosome [GO:0070062]; NatA complex [GO:0031415]; protein acetyltransferase complex [GO:0031248]	GO:0010485; GO:0006474; GO:0031415; GO:0005737; GO:0070062; GO:0043967; GO:0071962; GO:0004596; GO:0052858; GO:0031248	cytoplasm [GO:0005737]; extracellular exosome [GO:0070062]; NatA complex [GO:0031415]; protein acetyltransferase complex [GO:0031248]; H4 histone acetyltransferase activity [GO:0010485]; peptide alpha-N-acetyltransferase activity [GO:0004596]; peptidyl-lysine N-acetyltransferase activity, acting on acetyl phosphate as donor [GO:0052858]; histone H4 acetylation [GO:0043967]; mitotic sister chromat…
Lhfpl2	current symbol	MGI:2145236	Lhfpl2	lipoma HMGIC fusion partner-like 2	protein coding gene	2478.56	599.646	0.241933	-2.04732	0.0299533	down	-	-	integral component of membrane [GO:0016021]	GO:0016021	integral component of membrane [GO:0016021]
Atad1	current symbol	MGI:1915229	Atad1	ATPase family, AAA domain containing 1	protein coding gene	547.2	82.6809	0.151098	-2.72644	0.0301694	down	learning [GO:0007612]; memory [GO:0007613]; negative regulation of synaptic transmission, glutamatergic [GO:0051967]; positive regulation of receptor internalization [GO:0002092]	ATPase activity [GO:0016887]; ATP binding [GO:0005524]; microtubule-severing ATPase activity [GO:0008568]	cell junction [GO:0030054]; membrane [GO:0016020]; mitochondrion [GO:0005739]; peroxisomal membrane [GO:0005778]; postsynaptic membrane [GO:0045211]	GO:0005524; GO:0016887; GO:0030054; GO:0007612; GO:0016020; GO:0007613; GO:0008568; GO:0005739; GO:0051967; GO:0005778; GO:0002092; GO:0045211	cell junction [GO:0030054]; membrane [GO:0016020]; mitochondrion [GO:0005739]; peroxisomal membrane [GO:0005778]; postsynaptic membrane [GO:0045211]; ATP binding [GO:0005524]; ATPase activity [GO:0016887]; microtubule-severing ATPase activity [GO:0008568]; learning [GO:0007612]; memory [GO:0007613]; negative regulation of synaptic transmission, glutamatergic [GO:0051967]; positive regulation of r…
Oxr1	current symbol	MGI:2179326	Oxr1	oxidation resistance 1	protein coding gene	373.581	42.5932	0.114013	-3.13272	0.0302416	down	adult walking behavior [GO:0007628]; cellular response to hydroperoxide [GO:0071447]; negative regulation of neuron apoptotic process [GO:0043524]; oxidation-reduction process [GO:0055114]	oxidoreductase activity [GO:0016491]	mitochondrion [GO:0005739]; nucleolus [GO:0005730]	GO:0007628; GO:0071447; GO:0005739; GO:0043524; GO:0005730; GO:0055114; GO:0016491	mitochondrion [GO:0005739]; nucleolus [GO:0005730]; oxidoreductase activity [GO:0016491]; adult walking behavior [GO:0007628]; cellular response to hydroperoxide [GO:0071447]; negative regulation of neuron apoptotic process [GO:0043524]; oxidation-reduction process [GO:0055114]
Ppp4r2	current symbol	MGI:3027896	Ppp4r2	protein phosphatase 4, regulatory subunit 2	protein coding gene	713.635	124.439	0.174373	-2.51975	0.0303216	down	hematopoietic progenitor cell differentiation [GO:0002244]; mRNA processing [GO:0006397]; regulation of catalytic activity [GO:0050790]; regulation of double-strand break repair via homologous recombination [GO:0010569]; RNA splicing [GO:0008380]	protein binding, bridging [GO:0030674]; protein phosphatase type 4 regulator activity [GO:0030362]	cytoplasm [GO:0005737]; microtubule organizing center [GO:0005815]; nucleoplasm [GO:0005654]; nucleus [GO:0005634]; protein phosphatase 4 complex [GO:0030289]	GO:0008380; GO:0005737; GO:0002244; GO:0006397; GO:0005815; GO:0005654; GO:0005634; GO:0030674; GO:0030289; GO:0030362; GO:0050790; GO:0010569	cytoplasm [GO:0005737]; microtubule organizing center [GO:0005815]; nucleoplasm [GO:0005654]; nucleus [GO:0005634]; protein phosphatase 4 complex [GO:0030289]; protein binding, bridging [GO:0030674]; protein phosphatase type 4 regulator activity [GO:0030362]; hematopoietic progenitor cell differentiation [GO:0002244]; mRNA processing [GO:0006397]; regulation of catalytic activity [GO:0050790]; re…
Kdm3a	current symbol	MGI:98847	Kdm3a	lysine (K)-specific demethylase 3A	protein coding gene	356.817	39.2526	0.110007	-3.18433	0.0306146	down	androgen receptor signaling pathway [GO:0030521]; formaldehyde biosynthetic process [GO:0046293]; histone H3-K9 demethylation [GO:0033169]; histone H3-K9 dimethylation [GO:0036123]; hormone-mediated signaling pathway [GO:0009755]; male gonad development [GO:0008584]; negative regulation of histone H3-K9 methylation [GO:0051573]; positive regulation of transcription, DNA-templated [GO:0045893]; po…	androgen receptor binding [GO:0050681]; core promoter binding [GO:0001047]; dioxygenase activity [GO:0051213]; iron ion binding [GO:0005506]; transcription factor activity, sequence-specific DNA binding [GO:0003700]; transcription regulatory region sequence-specific DNA binding [GO:0000976]	cytoplasm [GO:0005737]; membrane [GO:0016020]; nucleoplasm [GO:0005654]; nucleus [GO:0005634]	GO:0050681; GO:0030521; GO:0001047; GO:0005737; GO:0051213; GO:0046293; GO:0033169; GO:0036123; GO:0009755; GO:0005506; GO:0008584; GO:0016020; GO:0051573; GO:0005654; GO:0005634; GO:0045944; GO:0045893; GO:0010468; GO:2000736; GO:2000036; GO:0001666; GO:0007290; GO:0007283; GO:0003700; GO:0000976; GO:0006351	cytoplasm [GO:0005737]; membrane [GO:0016020]; nucleoplasm [GO:0005654]; nucleus [GO:0005634]; androgen receptor binding [GO:0050681]; core promoter binding [GO:0001047]; dioxygenase activity [GO:0051213]; iron ion binding [GO:0005506]; transcription factor activity, sequence-specific DNA binding [GO:0003700]; transcription regulatory region sequence-specific DNA binding [GO:0000976]; androgen re…
Fgd2	current symbol; human synonym	MGI:1347084; MGI:1924287	Fgd2; Mrap	FYVE, RhoGEF and PH domain containing 2; melanocortin 2 receptor accessory protein	protein coding gene	10.7764	205.45	19.0648	4.25284	0.0308373	up	positive regulation of GTPase activity [GO:0043547]; positive regulation of JUN kinase activity [GO:0043507]; regulation of Rho protein signal transduction [GO:0035023]	metal ion binding [GO:0046872]; phosphatidylinositol phosphate binding [GO:1901981]; Rho guanyl-nucleotide exchange factor activity [GO:0005089]	cytoplasm [GO:0005737]; cytoskeleton [GO:0005856]; early endosome [GO:0005769]; early endosome membrane [GO:0031901]; nucleus [GO:0005634]; ruffle [GO:0001726]; ruffle membrane [GO:0032587]	GO:0005089; GO:0005737; GO:0005856; GO:0005769; GO:0031901; GO:0046872; GO:0005634; GO:1901981; GO:0043547; GO:0043507; GO:0035023; GO:0001726; GO:0032587	cytoplasm [GO:0005737]; cytoskeleton [GO:0005856]; early endosome [GO:0005769]; early endosome membrane [GO:0031901]; nucleus [GO:0005634]; ruffle [GO:0001726]; ruffle membrane [GO:0032587]; metal ion binding [GO:0046872]; phosphatidylinositol phosphate binding [GO:1901981]; Rho guanyl-nucleotide exchange factor activity [GO:0005089]; positive regulation of GTPase activity [GO:0043547]; positive …
Ccl7	current symbol	MGI:99512	Ccl7	chemokine (C-C motif) ligand 7	protein coding gene	743.569	2978.18	4.00526	2.00189	0.0309317	up	cellular response to ethanol [GO:0071361]; cellular response to interferon-gamma [GO:0071346]; cellular response to interleukin-1 [GO:0071347]; cellular response to tumor necrosis factor [GO:0071356]; chemokine-mediated signaling pathway [GO:0070098]; cytoskeleton organization [GO:0007010]; eosinophil chemotaxis [GO:0048245]; G-protein coupled receptor signaling pathway [GO:0007186]; inflammatory…	CCR2 chemokine receptor binding [GO:0031727]; chemokine activity [GO:0008009]; heparin binding [GO:0008201]	extracellular space [GO:0005615]	GO:0031727; GO:0007186; GO:0071361; GO:0071346; GO:0071347; GO:0071356; GO:0008009; GO:0070098; GO:0007010; GO:0048245; GO:0005615; GO:0008201; GO:0006954; GO:0048247; GO:0002548; GO:0030593; GO:0070374; GO:0043547; GO:0050729; GO:2000503; GO:0008360; GO:0010332	extracellular space [GO:0005615]; CCR2 chemokine receptor binding [GO:0031727]; chemokine activity [GO:0008009]; heparin binding [GO:0008201]; cellular response to ethanol [GO:0071361]; cellular response to interferon-gamma [GO:0071346]; cellular response to interleukin-1 [GO:0071347]; cellular response to tumor necrosis factor [GO:0071356]; chemokine-mediated signaling pathway [GO:0070098]; cyto…
Dnm1l	current symbol	MGI:1921256	Dnm1l	dynamin 1-like	protein coding gene	390.344	46.769	0.119815	-3.06112	0.0309439	down	dynamin polymerization involved in mitochondrial fission [GO:0003374]; endocytosis [GO:0006897]; heart contraction [GO:0060047]; membrane fusion [GO:0061025]; mitochondrial fission [GO:0000266]; mitochondrial fragmentation involved in apoptotic process [GO:0043653]; mitochondrial membrane fission [GO:0090149]; mitochondrion morphogenesis [GO:0070584]; necroptotic process [GO:0070266]; peroxisome …	GTPase activity [GO:0003924]; GTP binding [GO:0005525]; identical protein binding [GO:0042802]; lipid binding [GO:0008289]; protein homodimerization activity [GO:0042803]; ubiquitin protein ligase binding [GO:0031625]	brush border [GO:0005903]; cell junction [GO:0030054]; coated pit [GO:0005905]; cytoplasm [GO:0005737]; cytosol [GO:0005829]; Golgi apparatus [GO:0005794]; intracellular membrane-bounded organelle [GO:0043231]; membrane [GO:0016020]; microtubule [GO:0005874]; microtubule cytoskeleton [GO:0015630]; mitochondrial outer membrane [GO:0005741]; mitochondrion [GO:0005739]; perinuclear region of cytopla…	GO:0005525; GO:0003924; GO:0005794; GO:0005903; GO:0030054; GO:0005905; GO:0005737; GO:0005829; GO:0003374; GO:0006897; GO:0060047; GO:0042802; GO:0043231; GO:0008289; GO:0016020; GO:0061025; GO:0005874; GO:0015630; GO:0000266; GO:0043653; GO:0090149; GO:0005741; GO:0005739; GO:0070584; GO:0070266; GO:0048471; GO:0005777; GO:0016559; GO:0043065; GO:2001244; GO:0090141; GO:0050714; GO:0090200; GO:…	brush border [GO:0005903]; cell junction [GO:0030054]; coated pit [GO:0005905]; cytoplasm [GO:0005737]; cytosol [GO:0005829]; Golgi apparatus [GO:0005794]; intracellular membrane-bounded organelle [GO:0043231]; membrane [GO:0016020]; microtubule [GO:0005874]; microtubule cytoskeleton [GO:0015630]; mitochondrial outer membrane [GO:0005741]; mitochondrion [GO:0005739]; perinuclear region of cytopla…
Cep170	current symbol	MGI:1918348	Cep170	centrosomal protein 170	protein coding gene	249.054	18.3735	0.0737734	-3.76076	0.0310746	down	-	-	centriole [GO:0005814]; centrosome [GO:0005813]; cytoplasm [GO:0005737]; microtubule [GO:0005874]; nuclear membrane [GO:0031965]; spindle [GO:0005819]	GO:0005814; GO:0005813; GO:0005737; GO:0005874; GO:0031965; GO:0005819	centriole [GO:0005814]; centrosome [GO:0005813]; cytoplasm [GO:0005737]; microtubule [GO:0005874]; nuclear membrane [GO:0031965]; spindle [GO:0005819]
Ppil4	current symbol	MGI:1914668	Ppil4	peptidylprolyl isomerase (cyclophilin)-like 4	protein coding gene	184.396	8.35161	0.0452918	-4.46461	0.0312362	down	protein folding [GO:0006457]	nucleotide binding [GO:0000166]; peptidyl-prolyl cis-trans isomerase activity [GO:0003755]; poly(A) RNA binding [GO:0044822]	cytoplasm [GO:0005737]; nucleoplasm [GO:0005654]	GO:0005737; GO:0005654; GO:0000166; GO:0003755; GO:0044822; GO:0006457	cytoplasm [GO:0005737]; nucleoplasm [GO:0005654]; nucleotide binding [GO:0000166]; peptidyl-prolyl cis-trans isomerase activity [GO:0003755]; poly(A) RNA binding [GO:0044822]; protein folding [GO:0006457]
Matr3	current symbol	MGI:1298379	Matr3	matrin 3	protein coding gene	414.291	52.6151	0.127	-2.9771	0.0315485	down	heart valve development [GO:0003170]; posttranscriptional regulation of gene expression [GO:0010608]; ventricular septum development [GO:0003281]	nucleotide binding [GO:0000166]; poly(A) RNA binding [GO:0044822]; zinc ion binding [GO:0008270]	membrane [GO:0016020]; nuclear matrix [GO:0016363]; nucleoplasm [GO:0005654]; nucleus [GO:0005634]	GO:0003170; GO:0016020; GO:0016363; GO:0005654; GO:0000166; GO:0005634; GO:0044822; GO:0010608; GO:0003281; GO:0008270	membrane [GO:0016020]; nuclear matrix [GO:0016363]; nucleoplasm [GO:0005654]; nucleus [GO:0005634]; nucleotide binding [GO:0000166]; poly(A) RNA binding [GO:0044822]; zinc ion binding [GO:0008270]; heart valve development [GO:0003170]; posttranscriptional regulation of gene expression [GO:0010608]; ventricular septum development [GO:0003281]
Xpr1	current symbol	MGI:97932	Xpr1	xenotropic and polytropic retrovirus receptor 1	protein coding gene	439.436	58.4613	0.133037	-2.9101	0.0316186	down	cellular phosphate ion homeostasis [GO:0030643]; response to virus [GO:0009615]	receptor activity [GO:0004872]; virus receptor activity [GO:0001618]	Golgi apparatus [GO:0005794]; integral component of membrane [GO:0016021]; plasma membrane [GO:0005886]	GO:0005794; GO:0030643; GO:0016021; GO:0005886; GO:0004872; GO:0009615; GO:0001618	Golgi apparatus [GO:0005794]; integral component of membrane [GO:0016021]; plasma membrane [GO:0005886]; receptor activity [GO:0004872]; virus receptor activity [GO:0001618]; cellular phosphate ion homeostasis [GO:0030643]; response to virus [GO:0009615]
Bclaf1	current symbol	MGI:1917580	Bclaf1	BCL2-associated transcription factor 1	protein coding gene	391.541	47.6042	0.121582	-3.04	0.0317146	down	apoptotic process [GO:0006915]; negative regulation of transcription, DNA-templated [GO:0045892]; positive regulation of apoptotic process [GO:0043065]; positive regulation of DNA-templated transcription, initiation [GO:2000144]; positive regulation of intrinsic apoptotic signaling pathway [GO:2001244]; positive regulation of response to DNA damage stimulus [GO:2001022]; regulation of DNA-templat…	DNA binding [GO:0003677]; poly(A) RNA binding [GO:0044822]	cytoplasm [GO:0005737]; nuclear speck [GO:0016607]; nucleolus [GO:0005730]; nucleoplasm [GO:0005654]; nucleus [GO:0005634]	GO:0003677; GO:0006915; GO:0005737; GO:0045892; GO:0016607; GO:0005730; GO:0005654; GO:0005634; GO:0044822; GO:2000144; GO:0043065; GO:2001244; GO:2001022; GO:0043620; GO:0006351	cytoplasm [GO:0005737]; nuclear speck [GO:0016607]; nucleolus [GO:0005730]; nucleoplasm [GO:0005654]; nucleus [GO:0005634]; DNA binding [GO:0003677]; poly(A) RNA binding [GO:0044822]; apoptotic process [GO:0006915]; negative regulation of transcription, DNA-templated [GO:0045892]; positive regulation of apoptotic process [GO:0043065]; positive regulation of DNA-templated transcription, initiation…
Cep57	current symbol	MGI:1915551	Cep57	centrosomal protein 57	protein coding gene	183.198	8.35161	0.0455878	-4.45521	0.0319806	down	fibroblast growth factor receptor signaling pathway [GO:0008543]; microtubule anchoring [GO:0034453]; mitotic sister chromatid segregation [GO:0000070]; protein homooligomerization [GO:0051260]; protein import into nucleus, translocation [GO:0000060]; spermatid development [GO:0007286]	fibroblast growth factor binding [GO:0017134]; microtubule binding [GO:0008017]; protein homodimerization activity [GO:0042803]	centrosome [GO:0005813]; cytoplasm [GO:0005737]; Golgi apparatus [GO:0005794]; microtubule [GO:0005874]; microtubule cytoskeleton [GO:0015630]; nucleoplasm [GO:0005654]; nucleus [GO:0005634]	GO:0005794; GO:0005813; GO:0005737; GO:0017134; GO:0008543; GO:0005874; GO:0034453; GO:0008017; GO:0015630; GO:0000070; GO:0005654; GO:0005634; GO:0042803; GO:0051260; GO:0000060; GO:0007286	centrosome [GO:0005813]; cytoplasm [GO:0005737]; Golgi apparatus [GO:0005794]; microtubule [GO:0005874]; microtubule cytoskeleton [GO:0015630]; nucleoplasm [GO:0005654]; nucleus [GO:0005634]; fibroblast growth factor binding [GO:0017134]; microtubule binding [GO:0008017]; protein homodimerization activity [GO:0042803]; fibroblast growth factor receptor signaling pathway [GO:0008543]; microtubule …
Lpl	current symbol; human synonym	MGI:96820; MGI:104808	Lpl; Lcp1	lipoprotein lipase; lymphocyte cytosolic protein 1	protein coding gene	9082.08	2466.23	0.271549	-1.88072	0.0320237	down	fatty acid biosynthetic process [GO:0006633]; positive regulation of cholesterol storage [GO:0010886]; positive regulation of macrophage derived foam cell differentiation [GO:0010744]; positive regulation of sequestering of triglyceride [GO:0010890]; response to cold [GO:0009409]; response to drug [GO:0042493]; triglyceride biosynthetic process [GO:0019432]; triglyceride catabolic process [GO:001…	apolipoprotein binding [GO:0034185]; heparin binding [GO:0008201]; lipoprotein lipase activity [GO:0004465]; receptor binding [GO:0005102]; triglyceride binding [GO:0017129]; triglyceride lipase activity [GO:0004806]	anchored component of membrane [GO:0031225]; cell surface [GO:0009986]; chylomicron [GO:0042627]; extracellular exosome [GO:0070062]; extracellular matrix [GO:0031012]; extracellular space [GO:0005615]; plasma membrane [GO:0005886]; very-low-density lipoprotein particle [GO:0034361]	GO:0031225; GO:0034185; GO:0009986; GO:0042627; GO:0070062; GO:0031012; GO:0005615; GO:0006633; GO:0008201; GO:0004465; GO:0005886; GO:0010886; GO:0010744; GO:0010890; GO:0005102; GO:0009409; GO:0042493; GO:0017129; GO:0019432; GO:0019433; GO:0070328; GO:0004806; GO:0034361; GO:0034372	anchored component of membrane [GO:0031225]; cell surface [GO:0009986]; chylomicron [GO:0042627]; extracellular exosome [GO:0070062]; extracellular matrix [GO:0031012]; extracellular space [GO:0005615]; plasma membrane [GO:0005886]; very-low-density lipoprotein particle [GO:0034361]; apolipoprotein binding [GO:0034185]; heparin binding [GO:0008201]; lipoprotein lipase activity [GO:0004465]; recep…
Zzz3	current symbol	MGI:1920453	Zzz3	zinc finger, ZZ domain containing 3	protein coding gene	287.37	25.89	0.090093	-3.47244	0.0320899	down	regulation of transcription, DNA-templated [GO:0006355]; transcription, DNA-templated [GO:0006351]	DNA binding [GO:0003677]; zinc ion binding [GO:0008270]	Ada2/Gcn5/Ada3 transcription activator complex [GO:0005671]; nuclear membrane [GO:0031965]; nucleolus [GO:0005730]; nucleus [GO:0005634]	GO:0005671; GO:0003677; GO:0031965; GO:0005730; GO:0005634; GO:0006355; GO:0006351; GO:0008270	Ada2/Gcn5/Ada3 transcription activator complex [GO:0005671]; nuclear membrane [GO:0031965]; nucleolus [GO:0005730]; nucleus [GO:0005634]; DNA binding [GO:0003677]; zinc ion binding [GO:0008270]; regulation of transcription, DNA-templated [GO:0006355]; transcription, DNA-templated [GO:0006351]
Cul1	current symbol	MGI:1349658	Cul1	cullin 1	protein coding gene	692.082	121.934	0.176184	-2.50485	0.0323521	down	apoptotic process [GO:0006915]; cell proliferation [GO:0008283]; organ morphogenesis [GO:0009887]; protein monoubiquitination [GO:0006513]; protein ubiquitination [GO:0016567]; protein ubiquitination involved in ubiquitin-dependent protein catabolic process [GO:0042787]; SCF-dependent proteasomal ubiquitin-dependent protein catabolic process [GO:0031146]; ubiquitin-dependent protein catabolic pro…	ubiquitin protein ligase binding [GO:0031625]	cullin-RING ubiquitin ligase complex [GO:0031461]; Parkin-FBXW7-Cul1 ubiquitin ligase complex [GO:1990452]; SCF ubiquitin ligase complex [GO:0019005]	GO:1990452; GO:0019005; GO:0031146; GO:0006915; GO:0008283; GO:0031461; GO:0009887; GO:0006513; GO:0016567; GO:0042787; GO:0031625; GO:0006511; GO:0016032	cullin-RING ubiquitin ligase complex [GO:0031461]; Parkin-FBXW7-Cul1 ubiquitin ligase complex [GO:1990452]; SCF ubiquitin ligase complex [GO:0019005]; ubiquitin protein ligase binding [GO:0031625]; apoptotic process [GO:0006915]; cell proliferation [GO:0008283]; organ morphogenesis [GO:0009887]; protein monoubiquitination [GO:0006513]; protein ubiquitination [GO:0016567]; protein ubiquitination i…
Lcn2	current symbol	MGI:96757	Lcn2	lipocalin 2	protein coding gene	950.715	3674.71	3.86521	1.95055	0.0325973	up	cellular response to hydrogen peroxide [GO:0070301]; cellular response to interleukin-1 [GO:0071347]; cellular response to lipopolysaccharide [GO:0071222]; cellular response to nutrient levels [GO:0031669]; cellular response to tumor necrosis factor [GO:0071356]; extrinsic apoptotic signaling pathway in absence of ligand [GO:0097192]; innate immune response [GO:0045087]; ion transport [GO:0006811…	iron ion binding [GO:0005506]; small molecule binding [GO:0036094]; transporter activity [GO:0005215]	cytosol [GO:0005829]; extracellular exosome [GO:0070062]; extracellular region [GO:0005576]; extracellular space [GO:0005615]	GO:0070301; GO:0071347; GO:0071222; GO:0031669; GO:0071356; GO:0005829; GO:0070062; GO:0005576; GO:0005615; GO:0097192; GO:0045087; GO:0006811; GO:0005506; GO:0055072; GO:0031346; GO:0010628; GO:0070207; GO:0042493; GO:0009635; GO:0010046; GO:0009615; GO:0015891; GO:0036094; GO:0005215	cytosol [GO:0005829]; extracellular exosome [GO:0070062]; extracellular region [GO:0005576]; extracellular space [GO:0005615]; iron ion binding [GO:0005506]; small molecule binding [GO:0036094]; transporter activity [GO:0005215]; cellular response to hydrogen peroxide [GO:0070301]; cellular response to interleukin-1 [GO:0071347]; cellular response to lipopolysaccharide [GO:0071222]; cellular resp…
Strn3	current symbol	MGI:2151064	Strn3	striatin, calmodulin binding protein 3	protein coding gene	294.554	27.5603	0.0935663	-3.41787	0.0326306	down	negative regulation of intracellular estrogen receptor signaling pathway [GO:0033147]; negative regulation of transcription, DNA-templated [GO:0045892]; negative regulation of transcription from RNA polymerase II promoter [GO:0000122]; positive regulation of transcription from RNA polymerase II promoter [GO:0045944]; response to estradiol [GO:0032355]	armadillo repeat domain binding [GO:0070016]; protein complex binding [GO:0032403]; protein phosphatase 2A binding [GO:0051721]; transcription factor activity, sequence-specific DNA binding [GO:0003700]	cytoplasm [GO:0005737]; dendrite [GO:0030425]; Golgi apparatus [GO:0005794]; neuronal cell body [GO:0043025]; nucleoplasm [GO:0005654]; nucleus [GO:0005634]; plasma membrane [GO:0005886]; protein phosphatase type 2A complex [GO:0000159]	GO:0005794; GO:0070016; GO:0005737; GO:0030425; GO:0033147; GO:0000122; GO:0045892; GO:0043025; GO:0005654; GO:0005634; GO:0005886; GO:0045944; GO:0032403; GO:0051721; GO:0000159; GO:0032355; GO:0003700	cytoplasm [GO:0005737]; dendrite [GO:0030425]; Golgi apparatus [GO:0005794]; neuronal cell body [GO:0043025]; nucleoplasm [GO:0005654]; nucleus [GO:0005634]; plasma membrane [GO:0005886]; protein phosphatase type 2A complex [GO:0000159]; armadillo repeat domain binding [GO:0070016]; protein complex binding [GO:0032403]; protein phosphatase 2A binding [GO:0051721]; transcription factor activity, s…
Hif1a	current symbol	MGI:106918	Hif1a	hypoxia inducible factor 1, alpha subunit	protein coding gene	1309.93	288.966	0.220597	-2.18052	0.0326735	down	acute-phase response [GO:0006953]; angiogenesis [GO:0001525]; axon transport of mitochondrion [GO:0019896]; B-1 B cell homeostasis [GO:0001922]; blood vessel development [GO:0001568]; blood vessel morphogenesis [GO:0048514]; camera-type eye morphogenesis [GO:0048593]; cardiac ventricle morphogenesis [GO:0003208]; cartilage development [GO:0051216]; cell differentiation [GO:0030154]; cellular iron…	DNA binding [GO:0003677]; enzyme binding [GO:0019899]; histone acetyltransferase binding [GO:0035035]; histone deacetylase binding [GO:0042826]; Hsp90 protein binding [GO:0051879]; nuclear hormone receptor binding [GO:0035257]; protein heterodimerization activity [GO:0046982]; protein kinase binding [GO:0019901]; RNA polymerase II transcription factor activity, sequence-specific DNA binding [GO:0…	axon [GO:0030424]; cytoplasm [GO:0005737]; cytosol [GO:0005829]; motile cilium [GO:0031514]; nuclear speck [GO:0016607]; nucleolus [GO:0005730]; nucleus [GO:0005634]; RNA polymerase II transcription factor complex [GO:0090575]; transcription factor complex [GO:0005667]	GO:0001922; GO:0003677; GO:0051879; GO:0000981; GO:0090575; GO:0006953; GO:0001525; GO:0030424; GO:0019896; GO:0001568; GO:0048514; GO:0048593; GO:0003208; GO:0051216; GO:0030154; GO:0006879; GO:0071245; GO:0071279; GO:1903928; GO:0035690; GO:0071257; GO:0071333; GO:0070301; GO:0071456; GO:0032869; GO:0071347; GO:0071482; GO:0071222; GO:0071260; GO:0071250; GO:0071407; GO:0097237; GO:0021987; GO:…	axon [GO:0030424]; cytoplasm [GO:0005737]; cytosol [GO:0005829]; motile cilium [GO:0031514]; nuclear speck [GO:0016607]; nucleolus [GO:0005730]; nucleus [GO:0005634]; RNA polymerase II transcription factor complex [GO:0090575]; transcription factor complex [GO:0005667]; DNA binding [GO:0003677]; enzyme binding [GO:0019899]; histone acetyltransferase binding [GO:0035035]; histone deacetylase bindi…
Eea1	current symbol	MGI:2442192	Eea1	early endosome antigen 1	protein coding gene	322.094	33.4064	0.103717	-3.26928	0.0330734	down	endocytosis [GO:0006897]; vesicle fusion [GO:0006906]	1-phosphatidylinositol binding [GO:0005545]; GTP-dependent protein binding [GO:0030742]; metal ion binding [GO:0046872]; protein homodimerization activity [GO:0042803]	axonal spine [GO:0044308]; cytoplasmic vesicle [GO:0031410]; cytosol [GO:0005829]; early endosome [GO:0005769]; early endosome membrane [GO:0031901]; endosome [GO:0005768]; extracellular exosome [GO:0070062]; extrinsic component of plasma membrane [GO:0019897]; recycling endosome [GO:0055037]; serine-pyruvate aminotransferase complex [GO:0005969]	GO:0005545; GO:0030742; GO:0044308; GO:0031410; GO:0005829; GO:0005769; GO:0031901; GO:0006897; GO:0005768; GO:0070062; GO:0019897; GO:0046872; GO:0042803; GO:0055037; GO:0005969; GO:0006906	axonal spine [GO:0044308]; cytoplasmic vesicle [GO:0031410]; cytosol [GO:0005829]; early endosome [GO:0005769]; early endosome membrane [GO:0031901]; endosome [GO:0005768]; extracellular exosome [GO:0070062]; extrinsic component of plasma membrane [GO:0019897]; recycling endosome [GO:0055037]; serine-pyruvate aminotransferase complex [GO:0005969]; 1-phosphatidylinositol binding [GO:0005545]; GTP-…
Ipo7	current symbol	MGI:2152414	Ipo7	importin 7	protein coding gene	220.317	14.1977	0.0644424	-3.95585	0.0331145	down	innate immune response [GO:0045087]; protein import into nucleus [GO:0006606]; signal transduction [GO:0007165]	histone binding [GO:0042393]; protein transporter activity [GO:0008565]	cytoplasm [GO:0005737]; cytosol [GO:0005829]; membrane [GO:0016020]; nuclear envelope [GO:0005635]; nucleoplasm [GO:0005654]	GO:0005737; GO:0005829; GO:0042393; GO:0045087; GO:0016020; GO:0005635; GO:0005654; GO:0006606; GO:0008565; GO:0007165	cytoplasm [GO:0005737]; cytosol [GO:0005829]; membrane [GO:0016020]; nuclear envelope [GO:0005635]; nucleoplasm [GO:0005654]; histone binding [GO:0042393]; protein transporter activity [GO:0008565]; innate immune response [GO:0045087]; protein import into nucleus [GO:0006606]; signal transduction [GO:0007165]
Rab7b	current symbol	MGI:2442295	Rab7b	RAB7B, member RAS oncogene family	protein coding gene	1740.98	410.064	0.235536	-2.08598	0.0331159	down	late endosome to Golgi transport [GO:0034499]; negative regulation of toll-like receptor 4 signaling pathway [GO:0034144]; negative regulation of toll-like receptor 9 signaling pathway [GO:0034164]; positive regulation of interleukin-6 production [GO:0032755]; positive regulation of megakaryocyte differentiation [GO:0045654]; positive regulation of NF-kappaB transcription factor activity [GO:0051…	GTP binding [GO:0005525]	Golgi apparatus [GO:0005794]; late endosome [GO:0005770]; lysosome [GO:0005764]; phagocytic vesicle [GO:0045335]; phagocytic vesicle membrane [GO:0030670]; trans-Golgi network [GO:0005802]	GO:0005525; GO:0005794; GO:0005770; GO:0034499; GO:0005764; GO:0034144; GO:0034164; GO:0045335; GO:0030670; GO:0051092; GO:0032755; GO:0045654; GO:0015031; GO:0007264; GO:0005802	Golgi apparatus [GO:0005794]; late endosome [GO:0005770]; lysosome [GO:0005764]; phagocytic vesicle [GO:0045335]; phagocytic vesicle membrane [GO:0030670]; trans-Golgi network [GO:0005802]; GTP binding [GO:0005525]; late endosome to Golgi transport [GO:0034499]; negative regulation of toll-like receptor 4 signaling pathway [GO:0034144]; negative regulation of toll-like receptor 9 signaling pathwa…
Ppp6r3	current symbol	MGI:1921807	Ppp6r3	protein phosphatase 6, regulatory subunit 3	protein coding gene	590.305	96.8787	0.164116	-2.60721	0.0331578	down	regulation of phosphoprotein phosphatase activity [GO:0043666]	protein phosphatase binding [GO:0019903]	cytoplasm [GO:0005737]; nucleoplasm [GO:0005654]; plasma membrane [GO:0005886]	GO:0005737; GO:0005654; GO:0005886; GO:0019903; GO:0043666	cytoplasm [GO:0005737]; nucleoplasm [GO:0005654]; plasma membrane [GO:0005886]; protein phosphatase binding [GO:0019903]; regulation of phosphoprotein phosphatase activity [GO:0043666]
Spcs3	rat synonym; current symbol; rat synonym	MGI:1923469; MGI:1923937; MGI:1924226	Arxes1; Spcs3; Arxes2	adipocyte-related X-chromosome expressed sequence 1; signal peptidase complex subunit 3 homolog (S. cerevisiae); adipocyte-related X-chromosome expressed sequence 2	protein coding gene	1108.77	235.515	0.212412	-2.23506	0.0333841	down	fat cell differentiation [GO:0045444]; signal peptide processing [GO:0006465]	peptidase activity [GO:0008233]	endoplasmic reticulum [GO:0005783]; integral component of membrane [GO:0016021]; signal peptidase complex [GO:0005787]	GO:0005783; GO:0045444; GO:0016021; GO:0008233; GO:0005787; GO:0006465	endoplasmic reticulum [GO:0005783]; integral component of membrane [GO:0016021]; signal peptidase complex [GO:0005787]; peptidase activity [GO:0008233]; fat cell differentiation [GO:0045444]; signal peptide processing [GO:0006465]
Psd	human synonym; current symbol; human synonym	MGI:1915681; MGI:1920978; MGI:2445114	Fbxl15; Psd; Pisd	F-box and leucine-rich repeat protein 15; pleckstrin and Sec7 domain containing; phosphatidylserine decarboxylase	protein coding gene	76.6319	510.283	6.65889	2.73528	0.0334022	up	neuron differentiation [GO:0030182]; regulation of ARF protein signal transduction [GO:0032012]	ARF guanyl-nucleotide exchange factor activity [GO:0005086]; phospholipid binding [GO:0005543]	integral component of membrane [GO:0016021]; plasma membrane [GO:0005886]; ruffle [GO:0001726]	GO:0005086; GO:0016021; GO:0030182; GO:0005543; GO:0005886; GO:0032012; GO:0001726	integral component of membrane [GO:0016021]; plasma membrane [GO:0005886]; ruffle [GO:0001726]; ARF guanyl-nucleotide exchange factor activity [GO:0005086]; phospholipid binding [GO:0005543]; neuron differentiation [GO:0030182]; regulation of ARF protein signal transduction [GO:0032012]
Xpo1	current symbol	MGI:2144013	Xpo1	exportin 1	protein coding gene	512.476	77.67	0.151558	-2.72206	0.0334245	down	mRNA transport [GO:0051028]; negative regulation of transcription from RNA polymerase II promoter [GO:0000122]; protein export from nucleus [GO:0006611]; protein localization to nucleus [GO:0034504]; regulation of centrosome duplication [GO:0010824]; regulation of protein catabolic process [GO:0042176]; regulation of protein export from nucleus [GO:0046825]; response to drug [GO:0042493]; ribosom…	nucleocytoplasmic transporter activity [GO:0005487]; protein transporter activity [GO:0008565]; RNA binding [GO:0003723]	annulate lamellae [GO:0005642]; Cajal body [GO:0015030]; cytoplasm [GO:0005737]; intracellular membrane-bounded organelle [GO:0043231]; intracellular ribonucleoprotein complex [GO:0030529]; kinetochore [GO:0000776]; membrane [GO:0016020]; nuclear membrane [GO:0031965]; nucleolus [GO:0005730]; nucleus [GO:0005634]	GO:0015030; GO:0003723; GO:0005642; GO:0005737; GO:0043231; GO:0030529; GO:0000776; GO:0051028; GO:0016020; GO:0000122; GO:0031965; GO:0005487; GO:0005730; GO:0005634; GO:0006611; GO:0034504; GO:0008565; GO:0010824; GO:0042176; GO:0046825; GO:0042493; GO:0000055; GO:0000056	annulate lamellae [GO:0005642]; Cajal body [GO:0015030]; cytoplasm [GO:0005737]; intracellular membrane-bounded organelle [GO:0043231]; intracellular ribonucleoprotein complex [GO:0030529]; kinetochore [GO:0000776]; membrane [GO:0016020]; nuclear membrane [GO:0031965]; nucleolus [GO:0005730]; nucleus [GO:0005634]; nucleocytoplasmic transporter activity [GO:0005487]; protein transporter activity […
Setd2	current symbol	MGI:1918177	Setd2	SET domain containing 2	protein coding gene	352.028	40.0877	0.113877	-3.13446	0.0335372	down	angiogenesis [GO:0001525]; cell migration involved in vasculogenesis [GO:0035441]; coronary vasculature morphogenesis [GO:0060977]; embryonic cranial skeleton morphogenesis [GO:0048701]; embryonic organ development [GO:0048568]; embryonic placenta morphogenesis [GO:0060669]; forebrain development [GO:0030900]; histone H3-K36 dimethylation [GO:0097676]; histone H3-K36 methylation [GO:0010452]; his…	histone-lysine N-methyltransferase activity [GO:0018024]; histone methyltransferase activity (H3-K36 specific) [GO:0046975]	chromosome [GO:0005694]; nucleus [GO:0005634]	GO:0001525; GO:0035441; GO:0005694; GO:0060977; GO:0048701; GO:0048568; GO:0060669; GO:0030900; GO:0097676; GO:0010452; GO:0097198; GO:0046975; GO:0018024; GO:0048332; GO:0006298; GO:0001763; GO:0001843; GO:0034728; GO:0005634; GO:0018023; GO:0060039; GO:0010468; GO:0010793; GO:0006355; GO:0048864; GO:0006368; GO:0001570	chromosome [GO:0005694]; nucleus [GO:0005634]; histone methyltransferase activity (H3-K36 specific) [GO:0046975]; histone-lysine N-methyltransferase activity [GO:0018024]; angiogenesis [GO:0001525]; cell migration involved in vasculogenesis [GO:0035441]; coronary vasculature morphogenesis [GO:0060977]; embryonic cranial skeleton morphogenesis [GO:0048701]; embryonic organ development [GO:0048568]…
Jak2	current symbol	MGI:96629	Jak2	Janus kinase 2	protein coding gene	1209.35	263.911	0.218226	-2.19611	0.033672	down	activation of cysteine-type endopeptidase activity involved in apoptotic process [GO:0006919]; activation of cysteine-type endopeptidase activity involved in apoptotic signaling pathway [GO:0097296]; activation of JAK2 kinase activity [GO:0042977]; activation of MAPKK activity [GO:0000186]; adaptive immune response [GO:0002250]; axon regeneration [GO:0031103]; cell differentiation [GO:0030154]; c…	ATP binding [GO:0005524]; growth hormone receptor binding [GO:0005131]; heme binding [GO:0020037]; histone binding [GO:0042393]; histone kinase activity (H3-Y41 specific) [GO:0035401]; interleukin-12 receptor binding [GO:0005143]; non-membrane spanning protein tyrosine kinase activity [GO:0004715]; protein kinase activity [GO:0004672]; protein kinase binding [GO:0019901]; protein tyrosine kinase …	caveola [GO:0005901]; cytoplasm [GO:0005737]; cytoskeleton [GO:0005856]; cytosol [GO:0005829]; endomembrane system [GO:0012505]; extrinsic component of cytoplasmic side of plasma membrane [GO:0031234]; membrane raft [GO:0045121]; nuclear matrix [GO:0016363]; nucleus [GO:0005634]	GO:0005524; GO:0007186; GO:0007259; GO:0060397; GO:0042169; GO:0007262; GO:0042977; GO:0000186; GO:0006919; GO:0097296; GO:0002250; GO:0031103; GO:0005901; GO:0030154; GO:0016477; GO:0071549; GO:0036016; GO:0071222; GO:0019221; GO:0005737; GO:0005856; GO:0005829; GO:0012505; GO:0007167; GO:0030218; GO:0097191; GO:0031234; GO:0005131; GO:0060396; GO:0020037; GO:0035409; GO:0042393; GO:0035401; GO:…	caveola [GO:0005901]; cytoplasm [GO:0005737]; cytoskeleton [GO:0005856]; cytosol [GO:0005829]; endomembrane system [GO:0012505]; extrinsic component of cytoplasmic side of plasma membrane [GO:0031234]; membrane raft [GO:0045121]; nuclear matrix [GO:0016363]; nucleus [GO:0005634]; ATP binding [GO:0005524]; growth hormone receptor binding [GO:0005131]; heme binding [GO:0020037]; histone binding [GO…
Ptbp3	current symbol	MGI:1923334	Ptbp3	polypyrimidine tract binding protein 3	protein coding gene	804.635	153.67	0.19098	-2.3885	0.0337067	down	erythrocyte maturation [GO:0043249]; mRNA processing [GO:0006397]; negative regulation of mRNA splicing, via spliceosome [GO:0048025]; negative regulation of RNA splicing [GO:0033119]; RNA splicing [GO:0008380]	nucleotide binding [GO:0000166]; poly(A) RNA binding [GO:0044822]	nucleus [GO:0005634]	GO:0008380; GO:0043249; GO:0006397; GO:0033119; GO:0048025; GO:0000166; GO:0005634; GO:0044822	nucleus [GO:0005634]; nucleotide binding [GO:0000166]; poly(A) RNA binding [GO:0044822]; erythrocyte maturation [GO:0043249]; mRNA processing [GO:0006397]; negative regulation of mRNA splicing, via spliceosome [GO:0048025]; negative regulation of RNA splicing [GO:0033119]; RNA splicing [GO:0008380]
Col4a3bp	current symbol	MGI:1915268	Col4a3bp	collagen, type IV, alpha 3 (Goodpasture antigen) binding protein	protein coding gene	554.384	88.5271	0.159685	-2.6467	0.0338032	down	cell morphogenesis [GO:0000902]; cell proliferation [GO:0008283]; ceramide metabolic process [GO:0006672]; endoplasmic reticulum organization [GO:0007029]; ER to Golgi ceramide transport [GO:0035621]; heart morphogenesis [GO:0003007]; in utero embryonic development [GO:0001701]; lipid homeostasis [GO:0055088]; mitochondrion morphogenesis [GO:0070584]; muscle contraction [GO:0006936]; phosphorylat…	ceramide binding [GO:0097001]; ceramide transporter activity [GO:0035620]; kinase activity [GO:0016301]; phosphatidylinositol-4-phosphate binding [GO:0070273]	cytosol [GO:0005829]; endoplasmic reticulum [GO:0005783]; Golgi apparatus [GO:0005794]; mitochondrion [GO:0005739]; nucleoplasm [GO:0005654]; perinuclear region of cytoplasm [GO:0048471]	GO:0035621; GO:0005794; GO:0000902; GO:0008283; GO:0097001; GO:0006672; GO:0035620; GO:0005829; GO:0005783; GO:0007029; GO:0003007; GO:0001701; GO:0016301; GO:0055088; GO:0005739; GO:0070584; GO:0006936; GO:0005654; GO:0048471; GO:0070273; GO:0016310; GO:0034976; GO:0007165	cytosol [GO:0005829]; endoplasmic reticulum [GO:0005783]; Golgi apparatus [GO:0005794]; mitochondrion [GO:0005739]; nucleoplasm [GO:0005654]; perinuclear region of cytoplasm [GO:0048471]; ceramide binding [GO:0097001]; ceramide transporter activity [GO:0035620]; kinase activity [GO:0016301]; phosphatidylinositol-4-phosphate binding [GO:0070273]; cell morphogenesis [GO:0000902]; cell proliferation…
Mospd2	current symbol	MGI:1924013	Mospd2	motile sperm domain containing 2	protein coding gene	373.581	45.0987	0.12072	-3.05026	0.033887	down	-	-	integral component of membrane [GO:0016021]; membrane [GO:0016020]	GO:0016021; GO:0016020	integral component of membrane [GO:0016021]; membrane [GO:0016020]
Zscan26	current symbol	MGI:3531417	Zscan26	zinc finger and SCAN domain containing 26	protein coding gene	261.028	21.7142	0.0831874	-3.58749	0.0340849	down	transcription, DNA-templated [GO:0006351]	metal ion binding [GO:0046872]; sequence-specific DNA binding [GO:0043565]; transcription factor activity, sequence-specific DNA binding [GO:0003700]	cytoplasm [GO:0005737]; nucleoplasm [GO:0005654]; nucleus [GO:0005634]	GO:0005737; GO:0046872; GO:0005654; GO:0005634; GO:0043565; GO:0003700; GO:0006351	cytoplasm [GO:0005737]; nucleoplasm [GO:0005654]; nucleus [GO:0005634]; metal ion binding [GO:0046872]; sequence-specific DNA binding [GO:0043565]; transcription factor activity, sequence-specific DNA binding [GO:0003700]; transcription, DNA-templated [GO:0006351]
Morc3	current symbol	MGI:2136841	Morc3	microrchidia 3	protein coding gene	565.16	91.8677	0.162552	-2.62103	0.0343568	down	cell aging [GO:0007569]; maintenance of protein location in nucleus [GO:0051457]; negative regulation of fibroblast proliferation [GO:0048147]; peptidyl-serine phosphorylation [GO:0018105]; post-embryonic development [GO:0009791]; protein phosphorylation [GO:0006468]; protein stabilization [GO:0050821]	RNA binding [GO:0003723]; zinc ion binding [GO:0008270]	nuclear matrix [GO:0016363]; nucleoplasm [GO:0005654]; nucleus [GO:0005634]; PML body [GO:0016605]	GO:0016605; GO:0003723; GO:0007569; GO:0051457; GO:0048147; GO:0016363; GO:0005654; GO:0005634; GO:0018105; GO:0009791; GO:0006468; GO:0050821; GO:0008270	nuclear matrix [GO:0016363]; nucleoplasm [GO:0005654]; nucleus [GO:0005634]; PML body [GO:0016605]; RNA binding [GO:0003723]; zinc ion binding [GO:0008270]; cell aging [GO:0007569]; maintenance of protein location in nucleus [GO:0051457]; negative regulation of fibroblast proliferation [GO:0048147]; peptidyl-serine phosphorylation [GO:0018105]; post-embryonic development [GO:0009791]; protein pho…
Il2rb	current symbol	MGI:96550	Il2rb	interleukin 2 receptor, beta chain	protein coding gene	16.7632	235.515	14.0495	3.81245	0.0345175	up	cytokine-mediated signaling pathway [GO:0019221]; natural killer cell activation [GO:0030101]; negative regulation of apoptotic process [GO:0043066]	interleukin-2 binding [GO:0019976]; interleukin-2 receptor activity [GO:0004911]	external side of plasma membrane [GO:0009897]; integral component of membrane [GO:0016021]; membrane [GO:0016020]	GO:0019221; GO:0009897; GO:0016021; GO:0019976; GO:0004911; GO:0016020; GO:0030101; GO:0043066	external side of plasma membrane [GO:0009897]; integral component of membrane [GO:0016021]; membrane [GO:0016020]; interleukin-2 binding [GO:0019976]; interleukin-2 receptor activity [GO:0004911]; cytokine-mediated signaling pathway [GO:0019221]; natural killer cell activation [GO:0030101]; negative regulation of apoptotic process [GO:0043066]
Kctd12	current symbol; chicken symbol	MGI:2145823; MGI:2444667	Kctd12; Kctd12b	potassium channel tetramerisation domain containing 12; potassium channel tetramerisation domain containing 12b	protein coding gene	3224.53	837.667	0.25978	-1.94464	0.034588	down	protein homooligomerization [GO:0051260]; regulation of G-protein coupled receptor protein signaling pathway [GO:0008277]	poly(A) RNA binding [GO:0044822]	cell junction [GO:0030054]; extracellular exosome [GO:0070062]; postsynaptic membrane [GO:0045211]; presynaptic membrane [GO:0042734]; receptor complex [GO:0043235]	GO:0030054; GO:0070062; GO:0044822; GO:0045211; GO:0042734; GO:0051260; GO:0043235; GO:0008277	cell junction [GO:0030054]; extracellular exosome [GO:0070062]; postsynaptic membrane [GO:0045211]; presynaptic membrane [GO:0042734]; receptor complex [GO:0043235]; poly(A) RNA binding [GO:0044822]; protein homooligomerization [GO:0051260]; regulation of G-protein coupled receptor protein signaling pathway [GO:0008277]
Ccl3	current symbol	MGI:98260	Ccl3	chemokine (C-C motif) ligand 3	protein coding gene	1167.44	4376.24	3.74858	1.90635	0.0346141	up	astrocyte cell migration [GO:0043615]; calcium ion transport [GO:0006816]; calcium-mediated signaling [GO:0019722]; cell activation [GO:0001775]; cell-cell signaling [GO:0007267]; cellular calcium ion homeostasis [GO:0006874]; cellular response to interferon-gamma [GO:0071346]; cellular response to interleukin-1 [GO:0071347]; cellular response to organic cyclic compound [GO:0071407]; cellular res…	calcium-dependent protein kinase C activity [GO:0004698]; CCR chemokine receptor binding [GO:0048020]; chemoattractant activity [GO:0042056]; chemokine activity [GO:0008009]; kinase activity [GO:0016301]; phospholipase activator activity [GO:0016004]; protein kinase activity [GO:0004672]	cytoplasm [GO:0005737]; cytosol [GO:0005829]; extracellular space [GO:0005615]; intracellular [GO:0005622]	GO:0048020; GO:0007186; GO:0000165; GO:0010818; GO:0043615; GO:0006816; GO:0004698; GO:0019722; GO:0001775; GO:0007267; GO:0006874; GO:0071346; GO:0071347; GO:0071407; GO:0071356; GO:0042056; GO:0008009; GO:0070098; GO:0006935; GO:0005737; GO:0007010; GO:0005829; GO:0048245; GO:0043308; GO:0006887; GO:0005615; GO:0071621; GO:0006954; GO:0005622; GO:0016301; GO:0031663; GO:0048247; GO:0048246; GO:…	cytoplasm [GO:0005737]; cytosol [GO:0005829]; extracellular space [GO:0005615]; intracellular [GO:0005622]; calcium-dependent protein kinase C activity [GO:0004698]; CCR chemokine receptor binding [GO:0048020]; chemoattractant activity [GO:0042056]; chemokine activity [GO:0008009]; kinase activity [GO:0016301]; phospholipase activator activity [GO:0016004]; protein kinase activity [GO:0004672]; a…
[truncated: 102 more rows]

## Sheet: (B) Non-virulent
Gene Name	Type	MGI ID	Gene Symbol	Description	Feature Type	baseMean C	baseMean A25	foldChange	log2FoldChange	pval	Regulation	Gene ontology (biological process)	Gene ontology (molecular function)	Gene ontology (cellular component)	Gene ontology IDs	Gene ontology (GO)
[truncated: 473 more rows]
