# Supplementary material for: RNA-Seq Revealed Expression of Many Novel Genes Associated With Leishmania donovani Persistence and Clearance in the Host Macrophage
Source: Front Cell Infect Microbiol. 2019 Feb 5;9:17. doi: 10.3389/fcimb.2019.00017 (PMC6370631; doi:10.3389/fcimb.2019.00017)
Supplement: Supplementary Data Sheet 2 — List of DE genes constituting the KEGG pathways enriched in murine macrophages infected with (A) virulent and (B) non-virulent L. donovani. In infected macrophages compared to uninfected control, genes that were differentially expressed (DE) by more than 2-fold at a P-value < 0.01 were used as input with up- and down-regulated genes considered separately. [file Data_Sheet_2.xlsx]

## Sheet: (A) Control vs vAG83 
KEGG Pathways (Up)	DE genes	DE genes name	DE genes Description
Cytokine-cytokine receptor interaction	7	Ccl12,Tnfrsf13c,Ccl4,Il22,Ccl22,Il17a,Il1b	chemokine (C-C motif) ligand 12, tumor necrosis factor receptor superfamily, member 13c, chemokine (C-C motif) ligand 4, interleukin 22; interleukin 10-related T cell-derived inducible factor beta, chemokine (C-C motif) ligand 22, interleukin 17A; interleukin 17F, interleukin 1 beta; interleukin 1 receptor antagonist
Immune System	6	Nr4a1,Cd19,Cd79b,Cd79a,Il1b,Socs3	nuclear receptor subfamily 4, group A, member 1, CD19 antigen, CD79B antigen, CD79A antigen (immunoglobulin-associated alpha), interleukin 1 beta; interleukin 1 receptor antagonist, suppressor of cytokine signaling 3
Signal Transduction	8	Cma1,Cd19,Nr4a1,Ccl4,Ccl12,Socs3,Ccl22,Dtx1	chymase 1, mast cell, CD19 antigen, nuclear receptor subfamily 4, group A, member 1, chemokine (C-C motif) ligand 4, chemokine (C-C motif) ligand 12, suppressor of cytokine signaling 3, chemokine (C-C motif) ligand 22, deltex 1, E3 ubiquitin ligase; deltex 4, E3 ubiquitin ligase
KEGG Pathways (Down)
Adaptive Immune System	7	Ptprc,Itga4,Trip12,Cybb,Cd36,Cltc,Prkcb	protein tyrosine phosphatase, receptor type, C, integrin alpha 4, thyroid hormone receptor interactor 12, cytochrome b-245, beta polypeptide, CD36 antigen, clathrin, heavy polypeptide (Hc), protein kinase C, beta
Disease	6	Atp6v0d2,Skil,Tgfbr1,Adam10,Cybb,Hsp90aa1	ATPase, H+ transporting, lysosomal V0 subunit D2, SKI-like, transforming growth factor, beta receptor I, a disintegrin and metallopeptidase domain 10, cytochrome b-245, beta polypeptide, heat shock protein 90, alpha (cytosolic), class A member 1
Endocytosis	6	Cav2,Cav1,Cltc,Met,Tfrc,Tgfbr1	caveolin 2, caveolin 1, caveolae protein, clathrin, heavy polypeptide (Hc), met proto-oncogene; SAFB-like, transcription modulator; RNA (guanine-7-) methyltransferase, transferrin receptor, transforming growth factor, beta receptor I
Gene Expression	7	Lars2,Sf3b1,Skil,Eif5b,Smg1,Eif3a,Eif5	leucyl-tRNA synthetase, mitochondrial, splicing factor 3b, subunit 1; splicing factor 3b, subunit 2, SKI-like, eukaryotic translation initiation factor 5B, SMG1 homolog, phosphatidylinositol 3-kinase-related kinase (C. elegans), eukaryotic translation initiation factor 3, subunit A; eukaryotic translation initiation factor 6, eukaryotic translation initiation factor 5
Hemostasis	7	Cd84,Atp2b1,F13a1,Itga4,Cd36,Cav1,Prkcb	CD84 antigen, ATPase, Ca++ transporting, plasma membrane 1, coagulation factor XIII, A1 subunit, integrin alpha 4, CD36 antigen, caveolin 1, caveolae protein, protein kinase C, beta
Immune System	14	Ifi204,Ptprc,Hsp90b1,Actr2,Itga4,Tlr7,Cd36,Cybb,Trip12,Tax1bp1,Prkcb,Cltc,Hsp90aa1,Il7r	interferon activated gene 203; interferon activated gene 204; interferon activated gene 205; pyrin and HIN domain family, member 1; expressed sequence AI607873; pyrin domain containing 3; myeloid cell nuclear differentiation antigen; cDNA sequence BC094916; predicted gene 4955; pyrin domain containing 4; myeloid nuclear differentiation antigen like, protein tyrosine phosphatase, receptor type, C,…
Innate Immune System	7	Hsp90b1,Tlr7,Actr2,Tax1bp1,Cd36,Ifi204,Hsp90aa1	heat shock protein 90, beta (Grp94), member 1, toll-like receptor 7, ARP2 actin-related protein 2, Tax1 (human T cell leukemia virus type I) binding protein 1, CD36 antigen, interferon activated gene 203; interferon activated gene 204; interferon activated gene 205; pyrin and HIN domain family, member 1; expressed sequence AI607873; pyrin domain containing 3; myeloid cell nuclear differentiation …
mRNA processing	6	Csde1,Sf3b1,Eif2ak2,Ddx3x,Pum2,Cpeb4	cold shock domain containing E1, RNA binding, splicing factor 3b, subunit 1; splicing factor 3b, subunit 2, eukaryotic translation initiation factor 2-alpha kinase 2, DEAD/H (Asp-Glu-Ala-Asp/His) box polypeptide 3, X-linked, pumilio RNA-binding family member 2, cytoplasmic polyadenylation element binding protein 4
Pathways in cancer	6	Ncoa4,Prkcb,Met,Hsp90aa1,Hsp90b1,Tgfbr1	nuclear receptor coactivator 4, protein kinase C, beta, met proto-oncogene; SAFB-like, transcription modulator; RNA (guanine-7-) methyltransferase, heat shock protein 90, alpha (cytosolic), class A member 1, heat shock protein 90, beta (Grp94), member 1, transforming growth factor, beta receptor I
Phagosome	7	Cd36,Atp6v0d2,Colec12,Mrc1,Tfrc,Clec7a,Cybb	CD36 antigen, ATPase, H+ transporting, lysosomal V0 subunit D2, collectin sub-family member 12, mannose receptor, C type 1, transferrin receptor, cytochrome b-245, beta polypeptide
PI3K-Akt signaling pathway	6	Il7r,Sgk1,Itga4,Hsp90b1,Met,Hsp90aa1	interleukin 7 receptor, serum/glucocorticoid regulated kinase 1, integrin alpha 4, heat shock protein 90, beta (Grp94), member 1, met proto-oncogene; SAFB-like, transcription modulator; RNA (guanine-7-) methyltransferase, heat shock protein 90, alpha (cytosolic), class A member 1
Signal Transduction	8	Atp6v0d2,Skil,Hsp90aa1,Prkcb,Anxa1,Adam10,Vps35,Tgfbr1	ATPase, H+ transporting, lysosomal V0 subunit D2, SKI-like, heat shock protein 90, alpha (cytosolic), class A member 1, protein kinase C, beta, annexin A1, a disintegrin and metallopeptidase domain 10, VPS35 retromer complex component, transforming growth factor, beta receptor I
XPodNet - protein-protein interactions in the podocyte expanded by STRING	13	Ptprc,Il7r,Lrrk2,Rab8b,Zeb2,Rnf128,Adam10,Actr2,Tgfbr1,Cav1,Met,Hsp90aa1,Lims1	protein tyrosine phosphatase, receptor type, C, interleukin 7 receptor, leucine-rich repeat kinase 2, RAB8B, member RAS oncogene family, zinc finger E-box binding homeobox 2, ring finger protein 128, a disintegrin and metallopeptidase domain 10, ARP2 actin-related protein 2, transforming growth factor, beta receptor I, caveolin 1, caveolae protein, met proto-oncogene; SAFB-like, transcription mod…
Note:
*DE genes cutoff (Fold change >2 and pvalue <0.01)
Pathways filtered based count of DE genes expressed >5
Database: http://cpdb.molgen.mpg.de/MCPDB

## Sheet: (B) Control vs nvAG83 
KEGG Pathways (Up)	DE genes	DE genes name	DE genes Description
Adaptive Immune System	13	Card11,Nr4a1,Cd19,Kit,Cd79b,Cd79a,Lck,Itgal,Hbegf,Socs1,Socs3,Cd81,Amica1	caspase recruitment domain family, member 11, nuclear receptor subfamily 4, group A, member 1, CD19 antigen, kit oncogene, CD79B antigen, CD79A antigen (immunoglobulin-associated alpha), lymphocyte protein tyrosine kinase, integrin alpha L, heparin-binding EGF-like growth factor, suppressor of cytokine signaling 1, suppressor of cytokine signaling 3, CD81 antigen, adhesion molecule, interacts wit…
Adipogenesis	7	Fzd1,Socs1,Socs3,Gata2,Wnt1,Osm,Scd1	frizzled class receptor 1, suppressor of cytokine signaling 1, suppressor of cytokine signaling 3, GATA binding protein 2, wingless-type MMTV integration site family, member 1, oncostatin M; cerebral cavernous malformation 2, stearoyl-Coenzyme A desaturase 1
B Cell Receptor Signaling Pathway	8	Lck,Blk,Cd19,Cd81,Card11,Ccnd2,Cd79b,Cd79a	lymphocyte protein tyrosine kinase, B lymphoid kinase; BCL2-interacting killer, CD19 antigen, CD81 antigen, caspase recruitment domain family, member 11, cyclin D2, CD79B antigen, CD79A antigen (immunoglobulin-associated alpha)
Chagas disease (American trypanosomiasis)	6	C1qb,Ccl12,Ccl3,Ccl2,C1qc,Il1b	complement component 1, q subcomponent, beta polypeptide, chemokine (C-C motif) ligand 12, chemokine (C-C motif) ligand 3, chemokine (C-C motif) ligand 2; chemokine (C-C motif) ligand 12, complement component 1, q subcomponent, C chain, interleukin 1 beta; interleukin 1 receptor antagonist
Chemokine receptors bind chemokines	6	Cxcl9,Ccl12,Ccl3,Ccl7,Ccl4,Cxcr5	chemokine (C-X-C motif) ligand 9, chemokine (C-C motif) ligand 12, chemokine (C-C motif) ligand 3, chemokine (C-C motif) ligand 7, chemokine (C-C motif) ligand 4, chemokine (C-X-C motif) receptor 5
Chemokine signaling pathway	16	Ccl12,Cxcr5,Ccl3,Ccl6,Ccl7,Cxcl9,Ccl2,Ccl4	chemokine (C-C motif) ligand 12, chemokine (C-X-C motif) receptor 5, chemokine (C-C motif) ligand 3, chemokine (C-C motif) ligand 6, chemokine (C-C motif) ligand 7, chemokine (C-X-C motif) ligand 9, chemokine (C-C motif) ligand 2; chemokine (C-C motif) ligand 12, chemokine (C-C motif) ligand 4
Class A/1 (Rhodopsin-like receptors)	9	Ccl12,Cxcr5,Ccl3,Ccl6,Ccl7,Ccl4,Adora2b,Cxcl9,Edn1	chemokine (C-C motif) ligand 12, chemokine (C-X-C motif) receptor 5, chemokine (C-C motif) ligand 3, chemokine (C-C motif) ligand 6, chemokine (C-C motif) ligand 7, chemokine (C-C motif) ligand 4, adenosine A2b receptor, chemokine (C-X-C motif) ligand 9, endothelin 1
Cytokine-cytokine receptor interaction	19	Kit,Ccl12,Cxcr5,Tnfrsf13c,Ccl4,Il22,Ccl2,Il2ra,Ccl6,Ccl7,Ltb,Il17a,Cxcl9,Il2rb,Tnfsf14,Ccl3,Csf1,Osm,Il1b	kit oncogene, chemokine (C-C motif) ligand 12, chemokine (C-X-C motif) receptor 5, tumor necrosis factor receptor superfamily, member 13c, chemokine (C-C motif) ligand 4, interleukin 22; interleukin 10-related T cell-derived inducible factor beta, chemokine (C-C motif) ligand 2; chemokine (C-C motif) ligand 12, interleukin 2 receptor, alpha chain, chemokine (C-C motif) ligand 6, chemokine (C-C mo…
Cytokine Signaling in Immune system	7	Socs1,Socs3,Il2ra,Il2rb,Il1b,Lck,Cish	suppressor of cytokine signaling 1, suppressor of cytokine signaling 3, interleukin 2 receptor, alpha chain, interleukin 2 receptor, beta chain, interleukin 1 beta; interleukin 1 receptor antagonist, lymphocyte protein tyrosine kinase, cytokine inducible SH2-containing protein
Disease	7	Nr4a1,Cd19,Kit,Lck,Hbegf,Dtx1,Chst3	nuclear receptor subfamily 4, group A, member 1, CD19 antigen, kit oncogene, lymphocyte protein tyrosine kinase, heparin-binding EGF-like growth factor, deltex 1, E3 ubiquitin ligase; deltex 4, E3 ubiquitin ligase, carbohydrate (chondroitin 6/keratan) sulfotransferase 3
Downstream Signaling Events Of B Cell Receptor (BCR)	6	Card11,Lck,Nr4a1,Cd19,Hbegf,Kit	caspase recruitment domain family, member 11, lymphocyte protein tyrosine kinase, nuclear receptor subfamily 4, group A, member 1, CD19 antigen, heparin-binding EGF-like growth factor, kit oncogene
Extracellular matrix organization	6	Jam2,Fn1,Itgal,Tpsb2,Cma1,Timp1	junction adhesion molecule 2, fibronectin 1, integrin alpha L, tryptase beta 2, chymase 1, mast cell, tissue inhibitor of metalloproteinase 1
Fc epsilon receptor (FCERI) signaling	6	Lck,Nr4a1,Card11,Hbegf,Kit,Cd19	lymphocyte protein tyrosine kinase, nuclear receptor subfamily 4, group A, member 1, caspase recruitment domain family, member 11, heparin-binding EGF-like growth factor, kit oncogene, CD19 antigen
GPCR ligand binding	10	Cxcl9,Adora2b,Ccl3,Ccl6,Ccl7,Ccl4,Ccl12,Cxcr5,Wnt1,Edn1	chemokine (C-X-C motif) ligand 9, adenosine A2b receptor, chemokine (C-C motif) ligand 3, chemokine (C-C motif) ligand 6, chemokine (C-C motif) ligand 7, chemokine (C-C motif) ligand 4, chemokine (C-C motif) ligand 12, chemokine (C-X-C motif) receptor 5, wingless-type MMTV integration site family, member 1, endothelin 1
Hematopoietic cell lineage	6	Il2ra,Cd19,Kit,Csf1,Cd2,Il1b	interleukin 2 receptor, alpha chain, CD19 antigen, kit oncogene, colony stimulating factor 1 (macrophage), cyclin D2; CD2 antigen, interleukin 1 beta; interleukin 1 receptor antagonist
Hemostasis	10	F3,Timp1,Jam2,Atp2a3,Lck,Gata2,Plau,Itgal,Fn1,Amica1	contactin 1; coagulation factor III; olfactory receptor 54, tissue inhibitor of metalloproteinase 1, junction adhesion molecule 2, ATPase, Ca++ transporting, ubiquitous, lymphocyte protein tyrosine kinase, GATA binding protein 2, plasminogen activator, urokinase, integrin alpha L, fibronectin 1, adhesion molecule, interacts with CXADR antigen 1
HTLV-I infection	10	Lck,Tnfrsf13c,Fzd1,Ets1,Il2rb,Itgal,Il2ra,Wnt1,Egr1,Ccnd2	lymphocyte protein tyrosine kinase, tumor necrosis factor receptor superfamily, member 13c, frizzled class receptor 1, E26 avian leukemia oncogene 1, 5' domain, interleukin 2 receptor, beta chain, integrin alpha L, interleukin 2 receptor, alpha chain, wingless-type MMTV integration site family, member 1, early growth response 1, cyclin D2
IL-2 Signaling Pathway	7	Socs1,Socs3,Il2ra,Il2rb,Cish,Lck,Ets1	suppressor of cytokine signaling 1, suppressor of cytokine signaling 3, interleukin 2 receptor, alpha chain, interleukin 2 receptor, beta chain, cytokine inducible SH2-containing protein, lymphocyte protein tyrosine kinase, E26 avian leukemia oncogene 1, 5' domain
Immune System	20	Kit,C1qc,C1qb,Nr4a1,Cd19,Il2ra,Il2rb,Cish,Cd79b,Cd79a,Card11,Lck,Itgal,Hbegf,Il1b,Nlrp3,Socs1,Socs3,Cd81,Amica1	kit oncogene, complement component 1, q subcomponent, C chain, complement component 1, q subcomponent, beta polypeptide, nuclear receptor subfamily 4, group A, member 1, CD19 antigen, interleukin 2 receptor, alpha chain, interleukin 2 receptor, beta chain, cytokine inducible SH2-containing protein, CD79B antigen, CD79A antigen (immunoglobulin-associated alpha), caspase recruitment domain family, …
Innate Immune System	9	C1qc,C1qb,Nr4a1,Cd19,Kit,Card11,Lck,Hbegf,Nlrp3	complement component 1, q subcomponent, C chain, complement component 1, q subcomponent, beta polypeptide, nuclear receptor subfamily 4, group A, member 1, CD19 antigen, kit oncogene, caspase recruitment domain family, member 11, lymphocyte protein tyrosine kinase, heparin-binding EGF-like growth factor, NLR family, pyrin domain containing 3
Jak-STAT signaling pathway	8	Socs1,Socs3,Il2rb,Il22,Il2ra,Cish,Ccnd2,Osm	suppressor of cytokine signaling 1, suppressor of cytokine signaling 3, interleukin 2 receptor, beta chain, interleukin 22; interleukin 10-related T cell-derived inducible factor beta, interleukin 2 receptor, alpha chain, cytokine inducible SH2-containing protein, cyclin D2, oncostatin M; cerebral cavernous malformation 2
Malaria	6	Itgal,Ccl2,Pecam1,Cd81,Il1b,Ccl12	integrin alpha L, chemokine (C-C motif) ligand 2; chemokine (C-C motif) ligand 12, platelet/endothelial cell adhesion molecule 1, CD81 antigen, interleukin 1 beta; interleukin 1 receptor antagonist, chemokine (C-C motif) ligand 12
Metabolism	7	Nup210,Cyp11a1,Ch25h,Tph1,Hdc,Upp1,Chst3	nucleoporin 210, cytochrome P450, family 11, subfamily a, polypeptide 1, cholesterol 25-hydroxylase, tryptophan hydroxylase 1, histidine decarboxylase; hdc homolog, cell cycle regulator, uridine phosphorylase 1, carbohydrate (chondroitin 6/keratan) sulfotransferase 3
NF-kappa B signaling pathway	8	Card11,Lck,Tnfrsf13c,Ccl4,Ltb,Plau,Tnfsf14,Il1b	caspase recruitment domain family, member 11, lymphocyte protein tyrosine kinase, tumor necrosis factor receptor superfamily, member 13c, chemokine (C-C motif) ligand 4, lymphotoxin B, plasminogen activator, urokinase, tumor necrosis factor (ligand) superfamily, member 14, interleukin 1 beta; interleukin 1 receptor antagonist
Peptide ligand-binding receptors	8	Ccl12,Cxcr5,Ccl3,Ccl6,Ccl7,Ccl4,Cxcl9,Edn1	chemokine (C-C motif) ligand 12, chemokine (C-X-C motif) receptor 5, chemokine (C-C motif) ligand 3, chemokine (C-C motif) ligand 6, chemokine (C-C motif) ligand 7, chemokine (C-C motif) ligand 4, chemokine (C-X-C motif) ligand 9, endothelin 1
PI3K-Akt signaling pathway	9	Csf1,Nr4a1,Fn1,Cd19,Il2ra,Il2rb,Kit,Ccnd2,Osm	colony stimulating factor 1 (macrophage), nuclear receptor subfamily 4, group A, member 1, fibronectin 1, CD19 antigen, interleukin 2 receptor, alpha chain, interleukin 2 receptor, beta chain, kit oncogene, cyclin D2, oncostatin M; cerebral cavernous malformation 2
Rheumatoid arthritis	8	Il17a,Ccl12,Csf1,Itgal,Ccl2,Ccl3,Il1b,Ltb	interleukin 17A; interleukin 17F, chemokine (C-C motif) ligand 12, colony stimulating factor 1 (macrophage), integrin alpha L, chemokine (C-C motif) ligand 2; chemokine (C-C motif) ligand 12, chemokine (C-C motif) ligand 3, interleukin 1 beta; interleukin 1 receptor antagonist, lymphotoxin B
Signaling by GPCR	11	Cxcl9,Adora2b,Ccl6,Ccl7,Ccl4,Ccl3,Ccl12,Cxcr5,Wnt1,Edn1,Hbegf	chemokine (C-X-C motif) ligand 9, adenosine A2b receptor, chemokine (C-C motif) ligand 6, chemokine (C-C motif) ligand 7, chemokine (C-C motif) ligand 4, chemokine (C-C motif) ligand 3, chemokine (C-C motif) ligand 12, chemokine (C-X-C motif) receptor 5, wingless-type MMTV integration site family, member 1, endothelin 1, heparin-binding EGF-like growth factor
Signaling by SCF-KIT	7	Lck,Nr4a1,Socs1,Cd19,Cma1,Hbegf,Kit	lymphocyte protein tyrosine kinase, nuclear receptor subfamily 4, group A, member 1, suppressor of cytokine signaling 1, CD19 antigen, chymase 1, mast cell, heparin-binding EGF-like growth factor, kit oncogene
Signaling by the B Cell Receptor (BCR)	8	Card11,Lck,Nr4a1,Hbegf,Kit,Cd79b,Cd79a,Cd19	caspase recruitment domain family, member 11, lymphocyte protein tyrosine kinase, nuclear receptor subfamily 4, group A, member 1, heparin-binding EGF-like growth factor, kit oncogene, CD79B antigen, CD79A antigen (immunoglobulin-associated alpha), CD19 antigen
Signal Transduction	23	Cxcl9,Cma1,Adora2b,Hbegf,Cxcr5,Lfng,Wnt1,Gzmb,Cd19,Nr4a1,Fn1,Kit,Lck,Ccl3,Ccl6,Ccl7,Ccl4,Ccl12,Socs1,Socs3,Edn1,Dtx1,Rhobtb1	chemokine (C-X-C motif) ligand 9, chymase 1, mast cell, adenosine A2b receptor, heparin-binding EGF-like growth factor, chemokine (C-X-C motif) receptor 5, LFNG O-fucosylpeptide 3-beta-N-acetylglucosaminyltransferase, wingless-type MMTV integration site family, member 1, granzyme E; granzyme B, CD19 antigen, nuclear receptor subfamily 4, group A, member 1, fibronectin 1, kit oncogene, lymphocyte …
TNF signaling pathway	6	Ccl12,Socs3,Ccl2,Csf1,Edn1,Il1b	chemokine (C-C motif) ligand 12, suppressor of cytokine signaling 3, chemokine (C-C motif) ligand 2; chemokine (C-C motif) ligand 12, colony stimulating factor 1 (macrophage), endothelin 1, interleukin 1 beta; interleukin 1 receptor antagonist
Toll-like receptor signaling pathway	8	Ccl4,Ccl3,Cxcl9,Il1b	chemokine (C-C motif) ligand 4, chemokine (C-C motif) ligand 3, chemokine (C-X-C motif) ligand 9, interleukin 1 beta; interleukin 1 receptor antagonist
XPodNet - protein-protein interactions in the podocyte expanded by STRING	13	Pecam1,F3,Blk,Csf1,Cd19,Gimap3,Siglece,Lck,Ccnd2,Wnt1,Plau,Fn1,Amica1	platelet/endothelial cell adhesion molecule 1, contactin 1; coagulation factor III; olfactory receptor 54, B lymphoid kinase; BCL2-interacting killer, colony stimulating factor 1 (macrophage), CD19 antigen, GTPase, IMAP family member 3, sialic acid binding Ig-like lectin E, lymphocyte protein tyrosine kinase, cyclin D2, wingless-type MMTV integration site family, member 1, plasminogen activator, …
KEGG Pathways (Down)
Focal adhesion	6	Cav1,Met,Ppp1cb,Itga4,Spp1,Vwf	caveolin 1, caveolae protein, met proto-oncogene; SAFB-like, transcription modulator; RNA (guanine-7-) methyltransferase, protein phosphatase 1, catalytic subunit, beta isoform, integrin alpha 4, secreted phosphoprotein 1; CXXC finger 1 (PHD domain); sphingosine-1-phosphate phosphatase 1, Von Willebrand factor
Hemostasis	8	Cd84,Atp2b1,Vwf,Itga4,Cd9,Cd36,Cav1,Slc7a11	CD84 antigen, ATPase, Ca++ transporting, plasma membrane 1, Von Willebrand factor, integrin alpha 4, CD9 antigen; MHC I like leukocyte 2, CD36 antigen, caveolin 1, caveolae protein, solute carrier family 7 (cationic amino acid transporter, y+ system), member 11
Immune System	9	Ptprc,Hsp90b1,Ctsk,Itga4,Cd36,Tax1bp1,Cltc,Hsp90aa1,Il7r	protein tyrosine phosphatase, receptor type, C, heat shock protein 90, beta (Grp94), member 1, cathepsin K, integrin alpha 4, CD36 antigen, Tax1 (human T cell leukemia virus type I) binding protein 1, clathrin, heavy polypeptide (Hc), heat shock protein 90, alpha (cytosolic), class A member 1, interleukin 7 receptor
Metabolism	9	Gstm1,Gstm2,Cyp1b1,Tst,Ptgr1,Dio2,Hsp90aa1,Ppp1cb,Cav1	glutathione S-transferase, mu 1; glutathione S-transferase, mu 2, glutathione S-transferase, mu 4; glutathione S-transferase, mu 2; glutathione S-transferase, mu 7, cytochrome P450, family 1, subfamily b, polypeptide 1, thiosulfate sulfurtransferase, mitochondrial, prostaglandin reductase 1, deiodinase, iodothyronine, type II, heat shock protein 90, alpha (cytosolic), class A member 1, protein ph…
PI3K-Akt signaling pathway	8	Il7r,Vwf,Spp1,Sgk1,Itga4,Hsp90b1,Met,Hsp90aa1	interleukin 7 receptor, Von Willebrand factor, secreted phosphoprotein 1; CXXC finger 1 (PHD domain); sphingosine-1-phosphate phosphatase 1, serum/glucocorticoid regulated kinase 1, integrin alpha 4, heat shock protein 90, beta (Grp94), member 1, met proto-oncogene; SAFB-like, transcription modulator; RNA (guanine-7-) methyltransferase, heat shock protein 90, alpha (cytosolic), class A member 1
Signal Transduction	7	Aph1c,Hsp90aa1,Anxa1,Vwf,Spp1,Ppp1cb,Rhov	aph1 homolog C, gamma secretase subunit, heat shock protein 90, alpha (cytosolic), class A member 1, annexin A1, Von Willebrand factor, secreted phosphoprotein 1; CXXC finger 1 (PHD domain); sphingosine-1-phosphate phosphatase 1, protein phosphatase 1, catalytic subunit, beta isoform, ras homolog family member V
Transmembrane transport of small molecules	6	Atp2b1,Slco4a1,Tfrc,Slc6a12,Sgk1,Slc7a11	ATPase, Ca++ transporting, plasma membrane 1, solute carrier organic anion transporter family, member 4a1, transferrin receptor, solute carrier family 6 (neurotransmitter transporter, betaine/GABA), member 12, serum/glucocorticoid regulated kinase 1, solute carrier family 7 (cationic amino acid transporter, y+ system), member 11
XPodNet - protein-protein interactions in the podocyte expanded by STRING	12	Ptprc,Il7r,Vwf,Aph1c,Spp1,Zeb2,Rnf128,Cav1,Met,Cdkn1c,Hsp90aa1,Lims1	protein tyrosine phosphatase, receptor type, C, interleukin 7 receptor, Von Willebrand factor, aph1 homolog C, gamma secretase subunit, secreted phosphoprotein 1; CXXC finger 1 (PHD domain); sphingosine-1-phosphate phosphatase 1, zinc finger E-box binding homeobox 2, ring finger protein 128, caveolin 1, caveolae protein, met proto-oncogene; SAFB-like, transcription modulator; RNA (guanine-7-) met…
Note:
*DE genes cutoff (Fold change >2 [Up], Fold change <-2 [down] and pvalue <0.01)
Pathways filtered based count of DE genes expressed >5
Database: http://cpdb.molgen.mpg.de/MCPDB
