# Supplementary material for: RNA-Seq Revealed Expression of Many Novel Genes Associated With Leishmania donovani Persistence and Clearance in the Host Macrophage
Source: Front Cell Infect Microbiol. 2019 Feb 5;9:17. doi: 10.3389/fcimb.2019.00017 (PMC6370631; doi:10.3389/fcimb.2019.00017)
Supplement: Supplementary Data Sheet 6 — Gene list for the DE genes in L. donovani parasites. In virulent parasite compared to the non-virulent ones, genes that were differentially expressed (DE) at a P-value < 0.05, were used as input with up- and down-regulated genes considered separately. [file Data_Sheet_6.xlsx]

## Sheet: ReadMe
Headers	Description
Gene names	Leishmania donovani
Uniprot Accession	Uniprot Accession ID
Uniprot Entry name	Uniprot Entry name
Protein names	Protein name description
baseMean A25	Mean normalised counts from condition A25
baseMean A2nd	Mean normalised counts from condition A2nd
foldChange	Fold change from condition A25 to A2nd
log2FoldChange	The logarithm (to basis 2) of the fold change
pval	Pvalue for the statistical significance of this fold change
Regulation	Regulation considered based on Log2 fold change, positive values considered as Up and negative considered as Down
Gene ontology (biological process)	Gene ontology biological process Description using Uniprot Database
Gene ontology (molecular function)	Gene ontology molecular function Description using Uniprot Database
Gene ontology (cellular component)	Gene ontology cellular component Description using Uniprot Database
Gene ontology IDs	Gene ontology Ids using Uniprot Database
Gene ontology (GO)	Gene ontology GO using Uniprot Database
Note:
Only protein coding genes used for Differential Gene Expression analysis in L.donovani

## Sheet: nvAG83 vs vAG83
Gene names	Uniprot Accession	Uniprot Entry name	Protein names	baseMean A25	baseMean A2nd	foldChange	log2FoldChange	pval	Regulation	Gene ontology (biological process)	Gene ontology (molecular function)	Gene ontology (cellular component)	Gene ontology IDs	Gene ontology (GO)
LDBPK_151120	E9BCF0	E9BCF0_LEIDB	Tryparedoxin peroxidase	362.188	147.807	0.408095	-1.29302	0.0006419	down	-	peroxidase activity [GO:0004601]; peroxiredoxin activity [GO:0051920]	-	GO:0004601; GO:0051920	peroxidase activity [GO:0004601]; peroxiredoxin activity [GO:0051920]
LDBPK_170140	E9BD38	E9BD38_LEIDB	Receptor-type adenylate cyclase b (Fragment)	190.221	431.971	2.27089	1.18326	0.000857221	up	-	-	integral component of membrane [GO:0016021]	GO:0016021	integral component of membrane [GO:0016021]
LDBPK_301850	E9BLS8	E9BLS8_LEIDB	Uncharacterized protein	49.957	6.24537	0.125015	-2.99983	0.0050872	down	-	-	-	-	-
LDBPK_071340	E9B9C1	E9B9C1_LEIDB	Amino acid transporter, putative	274.764	520.447	1.89416	0.921562	0.00523594	up	-	-	integral component of membrane [GO:0016021]	GO:0016021	integral component of membrane [GO:0016021]
LDBPK_230290	E9BG49	E9BG49_LEIDB	ABC-thiol transporter (Fragment)	910.755	1491.6	1.63777	0.711729	0.00770649	up	-	ATPase activity, coupled to transmembrane movement of substances [GO:0042626]; ATP binding [GO:0005524]	integral component of membrane [GO:0016021]	GO:0005524; GO:0042626; GO:0016021	integral component of membrane [GO:0016021]; ATP binding [GO:0005524]; ATPase activity, coupled to transmembrane movement of substances [GO:0042626]
LDBPK_131410	-	-	-	1073.12	644.314	0.600415	-0.735969	0.00871854	down	-	-	-	-	-
LDBPK_060230	E9B8N4	E9B8N4_LEIDB	Uncharacterized protein	122.01	42.6767	0.349779	-1.51548	0.00970404	down	-	-	integral component of membrane [GO:0016021]	GO:0016021	integral component of membrane [GO:0016021]
LDBPK_131030	E9BBH7	E9BBH7_LEIDB	Uncharacterized protein	199.828	87.4352	0.437552	-1.19247	0.00976844	down	-	-	integral component of membrane [GO:0016021]	GO:0016021	integral component of membrane [GO:0016021]
LDBPK_020270	E9B7H4	E9B7H4_LEIDB	ABC1 transporter, putative	147.95	296.655	2.00511	1.00368	0.0104985	up	-	ATPase activity [GO:0016887]; ATP binding [GO:0005524]; transporter activity [GO:0005215]	integral component of membrane [GO:0016021]	GO:0005524; GO:0016887; GO:0016021; GO:0005215	integral component of membrane [GO:0016021]; ATP binding [GO:0005524]; ATPase activity [GO:0016887]; transporter activity [GO:0005215]
LDBPK_130110	E9BB86	E9BB86_LEIDB	Uncharacterized protein	159.478	64.5355	0.404667	-1.30519	0.0106222	down	-	-	integral component of membrane [GO:0016021]	GO:0016021	integral component of membrane [GO:0016021]
LDBPK_211430	E9BFC9	E9BFC9_LEIDB	PIF1 helicase-like protein, putative	129.696	47.8812	0.36918	-1.4376	0.0110263	down	DNA repair [GO:0006281]; telomere maintenance [GO:0000723]	ATP binding [GO:0005524]; DNA helicase activity [GO:0003678]	-	GO:0005524; GO:0003678; GO:0006281; GO:0000723	ATP binding [GO:0005524]; DNA helicase activity [GO:0003678]; DNA repair [GO:0006281]; telomere maintenance [GO:0000723]
LDBPK_231720	E9BGI6	E9BGI6_LEIDB	Uncharacterized protein	97.9926	211.302	2.1563	1.10856	0.0130927	up	-	-	-	-	-
LDBPK_151140	E9BCF2	E9BCF2_LEIDB	Tryparedoxin peroxidase	758.962	454.871	0.599333	-0.73857	0.0134851	down	-	peroxidase activity [GO:0004601]; peroxiredoxin activity [GO:0051920]	-	GO:0004601; GO:0051920	peroxidase activity [GO:0004601]; peroxiredoxin activity [GO:0051920]
LDBPK_080800	E9B9I2	E9B9I2_LEIDB	Uncharacterized protein	313.192	542.306	1.73155	0.79206	0.0143039	up	-	-	-	-	-
LDBPK_161510	E9BD03	E9BD03_LEIDB	Paraflagellar rod protein 2C	494.767	815.021	1.64728	0.720089	0.0143624	up	-	-	motile cilium [GO:0031514]	GO:0031514	motile cilium [GO:0031514]
LDBPK_310450	E9BMG9	E9BMG9_LEIDB	Cytoskeleton-associated protein CAP5.5, putative	99.914	212.343	2.12525	1.08763	0.0145169	up	-	calcium-dependent cysteine-type endopeptidase activity [GO:0004198]	intracellular [GO:0005622]	GO:0004198; GO:0005622	intracellular [GO:0005622]; calcium-dependent cysteine-type endopeptidase activity [GO:0004198]
LDBPK_230700	E9BG90	E9BG90_LEIDB	Uncharacterized protein	133.539	264.387	1.97985	0.985393	0.0154876	up	-	-	integral component of membrane [GO:0016021]	GO:0016021	integral component of membrane [GO:0016021]
LDBPK_050830	E9B8H3	E9B8H3_LEIDB	Methylthioadenosine phosphorylase, putative	299.742	156.134	0.520895	-0.940935	0.015624	down	nucleoside metabolic process [GO:0009116]	S-methyl-5-thioadenosine phosphorylase activity [GO:0017061]	-	GO:0017061; GO:0009116	S-methyl-5-thioadenosine phosphorylase activity [GO:0017061]; nucleoside metabolic process [GO:0009116]
LDBPK_060010	E9B8L2	E9B8L2_LEIDB	Histone H4	3102.14	2049.52	0.66068	-0.597975	0.0159425	down	-	DNA binding [GO:0003677]	nucleosome [GO:0000786]; nucleus [GO:0005634]	GO:0003677; GO:0000786; GO:0005634	nucleosome [GO:0000786]; nucleus [GO:0005634]; DNA binding [GO:0003677]
LDBPK_350990	E9BRX5	E9BRX5_LEIDB	Aldose 1-epimerase, putative	41.3106	112.417	2.72125	1.44427	0.0161408	up	carbohydrate metabolic process [GO:0005975]	carbohydrate binding [GO:0030246]; isomerase activity [GO:0016853]	-	GO:0030246; GO:0005975; GO:0016853	carbohydrate binding [GO:0030246]; isomerase activity [GO:0016853]; carbohydrate metabolic process [GO:0005975]
LDBPK_363330	E9BU42	E9BU42_LEIDB	Receptor-type adenylate cyclase a-like protein	24.0178	80.1489	3.33706	1.73858	0.0165301	up	cyclic nucleotide biosynthetic process [GO:0009190]; intracellular signal transduction [GO:0035556]	nucleotide binding [GO:0000166]; phosphorus-oxygen lyase activity [GO:0016849]	integral component of membrane [GO:0016021]; intracellular [GO:0005622]	GO:0009190; GO:0016021; GO:0005622; GO:0035556; GO:0000166; GO:0016849	integral component of membrane [GO:0016021]; intracellular [GO:0005622]; nucleotide binding [GO:0000166]; phosphorus-oxygen lyase activity [GO:0016849]; cyclic nucleotide biosynthetic process [GO:0009190]; intracellular signal transduction [GO:0035556]
LDBPK_353120	E9BSI2	E9BSI2_LEIDB	Uncharacterized protein	193.103	89.517	0.463571	-1.10914	0.0166889	down	-	-	-	-	-
LDBPK_191680	E9BG20	E9BG20_LEIDB	Uncharacterized protein	481.317	276.878	0.575251	-0.797735	0.016882	down	-	-	-	-	-
LDBPK_362140	E9BTS3	E9BTS3_LEIDB	Chaperonin HSP60, mitochondrial	255.549	447.585	1.75146	0.808559	0.0175168	up	protein refolding [GO:0042026]	ATP binding [GO:0005524]	cytoplasm [GO:0005737]	GO:0005524; GO:0005737; GO:0042026	cytoplasm [GO:0005737]; ATP binding [GO:0005524]; protein refolding [GO:0042026]
LDBPK_355360	E9BT55	E9BT55_LEIDB	Polyadenylate-binding protein (PABP)	1722.56	1123.13	0.652011	-0.617032	0.0183254	down	-	nucleotide binding [GO:0000166]; RNA binding [GO:0003723]	cytoplasm [GO:0005737]	GO:0003723; GO:0005737; GO:0000166	cytoplasm [GO:0005737]; nucleotide binding [GO:0000166]; RNA binding [GO:0003723]
LDBPK_310950	E9BML9	E9BML9_LEIDB	Sodium stibogluconate resistance protein, putative	406.381	670.336	1.64953	0.722052	0.0183829	up	-	-	-	-	-
LDBPK_350330	E9BRR5	E9BRR5_LEIDB	Short chain dehydrogenase, putative	156.596	68.6991	0.438703	-1.18869	0.019285	down	-	oxidoreductase activity [GO:0016491]	-	GO:0016491	oxidoreductase activity [GO:0016491]
LDBPK_111230	E9BAW1	E9BAW1_LEIDB	ATP-binding cassette protein subfamily A, member 3, putative (Fragment)	191.182	346.618	1.81303	0.858403	0.0197207	up	-	ATPase activity [GO:0016887]; ATP binding [GO:0005524]; transporter activity [GO:0005215]	integral component of membrane [GO:0016021]	GO:0005524; GO:0016887; GO:0016021; GO:0005215	integral component of membrane [GO:0016021]; ATP binding [GO:0005524]; ATPase activity [GO:0016887]; transporter activity [GO:0005215]
LDBPK_060620	E9B8S2	E9B8S2_LEIDB	Uncharacterized protein	212.317	104.089	0.490254	-1.0284	0.0203203	down	-	-	-	-	-
LDBPK_310430	E9BMG7	E9BMG7_LEIDB	Calpain-like cysteine peptidase, putative	306.467	516.284	1.68463	0.752433	0.021132	up	-	calcium-dependent cysteine-type endopeptidase activity [GO:0004198]	intracellular [GO:0005622]	GO:0004198; GO:0005622	intracellular [GO:0005622]; calcium-dependent cysteine-type endopeptidase activity [GO:0004198]
LDBPK_261830	E9BIJ5	E9BIJ5_LEIDB	Uncharacterized protein	99.914	36.4313	0.364627	-1.45551	0.0221159	down	-	-	-	-	-
LDBPK_220060	E9BFM5	E9BFM5_LEIDB	Uncharacterized protein	19.2142	67.6582	3.52125	1.81609	0.0221838	up	-	-	-	-	-
LDBPK_320360	E9BNE1	E9BNE1_LEIDB	Uncharacterized protein	70.132	156.134	2.22629	1.15464	0.0223192	up	-	-	-	-	-
LDBPK_131170	E9BBJ1	E9BBJ1_LEIDB	DNA/RNA non-specific endonuclease-like protein	112.403	43.7176	0.388935	-1.3624	0.0224352	down	-	DNA binding [GO:0003677]; endonuclease activity [GO:0004519]; metal ion binding [GO:0046872]	integral component of membrane [GO:0016021]	GO:0003677; GO:0004519; GO:0016021; GO:0046872	integral component of membrane [GO:0016021]; DNA binding [GO:0003677]; endonuclease activity [GO:0004519]; metal ion binding [GO:0046872]
LDBPK_130170	E9BB92	E9BB92_LEIDB	Histone acetyltransferase (EC 2.3.1.48)	377.56	215.465	0.570679	-0.80925	0.0236739	down	regulation of transcription, DNA-templated [GO:0006355]	histone acetyltransferase activity [GO:0004402]	nucleus [GO:0005634]	GO:0004402; GO:0005634; GO:0006355	nucleus [GO:0005634]; histone acetyltransferase activity [GO:0004402]; regulation of transcription, DNA-templated [GO:0006355]
LDBPK_100200	E9BA68	E9BA68_LEIDB	Mitogen-activated protein kinase, putative	35.5463	96.8032	2.7233	1.44535	0.0243902	up	-	ATP binding [GO:0005524]; protein kinase activity [GO:0004672]	-	GO:0005524; GO:0004672	ATP binding [GO:0005524]; protein kinase activity [GO:0004672]
LDBPK_311240	E9BMP8	E9BMP8_LEIDB	Vacuolar-type proton translocating pyrophosphatase 1, putative	196.946	347.659	1.76525	0.819873	0.0252999	up	proton transport [GO:0015992]	hydrogen-translocating pyrophosphatase activity [GO:0009678]; inorganic diphosphatase activity [GO:0004427]	integral component of membrane [GO:0016021]	GO:0009678; GO:0004427; GO:0016021; GO:0015992	integral component of membrane [GO:0016021]; hydrogen-translocating pyrophosphatase activity [GO:0009678]; inorganic diphosphatase activity [GO:0004427]; proton transport [GO:0015992]
LDBPK_110070	E9BAJ5	E9BAJ5_LEIDB	Uncharacterized protein (Fragment)	17.2928	62.4537	3.61154	1.85261	0.025504	up	-	-	-	-	-
LDBPK_161460	E9BCZ8	E9BCZ8_LEIDB	Uncharacterized protein	182.535	325.8	1.78486	0.835812	0.0256473	up	-	-	-	-	-
LDBPK_330110	E9BPU0	E9BPU0_LEIDB	Uncharacterized protein	33.6249	92.6397	2.75509	1.4621	0.0259248	up	-	-	-	-	-
LDBPK_251440	E9BHP8	E9BHP8_LEIDB	Uncharacterized protein	52.8391	124.907	2.36392	1.24118	0.026732	up	RNA processing [GO:0006396]	RNA binding [GO:0003723]	-	GO:0003723; GO:0006396	RNA binding [GO:0003723]; RNA processing [GO:0006396]
LDBPK_070980	E9B989	E9B989_LEIDB	Uncharacterized protein	3.84285	31.2268	8.12597	3.02254	0.027542	up	-	-	-	-	-
LDBPK_130630	E9BBD7	E9BBD7_LEIDB	Uncharacterized protein	325.681	184.238	0.565702	-0.821887	0.028256	down	-	-	integral component of membrane [GO:0016021]	GO:0016021	integral component of membrane [GO:0016021]
LDBPK_302200	E9BLW3	E9BLW3_LEIDB	RNA-binding protein, putative	40.3499	103.049	2.55388	1.35269	0.028495	up	-	nucleic acid binding [GO:0003676]; nucleotide binding [GO:0000166]	-	GO:0003676; GO:0000166	nucleic acid binding [GO:0003676]; nucleotide binding [GO:0000166]
LDBPK_190720	E9BE67	E9BE67_LEIDB	Uncharacterized protein	108.56	211.302	1.9464	0.960806	0.0289704	up	-	-	-	-	-
LDBPK_070880	E9B979	E9B979_LEIDB	DNAJ-domain transmembrane-like protein	119.128	226.915	1.9048	0.929637	0.0295626	up	-	-	integral component of membrane [GO:0016021]	GO:0016021	integral component of membrane [GO:0016021]
LDBPK_120730	E9BB55	E9BB55_LEIDB	NADH:flavin oxidoreductase/NADH oxidase, putative	36.507	95.7623	2.62312	1.39128	0.0300338	up	-	FMN binding [GO:0010181]; oxidoreductase activity [GO:0016491]	-	GO:0010181; GO:0016491	FMN binding [GO:0010181]; oxidoreductase activity [GO:0016491]
LDBPK_361910	E9BTQ0	E9BTQ0_LEIDB	Uncharacterized protein	100.875	39.554	0.39211	-1.35067	0.0308254	down	-	-	integral component of membrane [GO:0016021]	GO:0016021	integral component of membrane [GO:0016021]
LDBPK_261590	E9BIH1	E9BIH1_LEIDB	Proline oxidase, mitochondrial-like protein	16.3321	58.2901	3.56905	1.83554	0.032127	up	proline catabolic process [GO:0006562]	proline dehydrogenase activity [GO:0004657]	-	GO:0006562; GO:0004657	proline dehydrogenase activity [GO:0004657]; proline catabolic process [GO:0006562]
LDBPK_321370	E9BNP0	E9BNP0_LEIDB	Uncharacterized protein	119.128	51.0039	0.428142	-1.22384	0.0325193	down	-	-	-	-	-
LDBPK_170560	E9BD77	E9BD77_LEIDB	Uncharacterized protein	48.9963	115.539	2.35812	1.23764	0.0326418	up	-	-	-	-	-
LDBPK_354200	E9BSU0	E9BSU0_LEIDB	Polyadenylate-binding protein (PABP)	15.3714	56.2083	3.65669	1.87054	0.0327298	up	-	nucleotide binding [GO:0000166]; RNA binding [GO:0003723]	cytoplasm [GO:0005737]	GO:0003723; GO:0005737; GO:0000166	cytoplasm [GO:0005737]; nucleotide binding [GO:0000166]; RNA binding [GO:0003723]
LDBPK_140700	E9BBV5	E9BBV5_LEIDB	Elongation of fatty acids protein (EC 2.3.1.199) (Very-long-chain 3-oxoacyl-CoA synthase)	77.8177	161.339	2.07329	1.05192	0.0328979	up	fatty acid biosynthetic process [GO:0006633]	transferase activity [GO:0016740]	integral component of membrane [GO:0016021]	GO:0006633; GO:0016021; GO:0016740	integral component of membrane [GO:0016021]; transferase activity [GO:0016740]; fatty acid biosynthetic process [GO:0006633]
LDBPK_141000	E9BBY2	E9BBY2_LEIDB	Uncharacterized protein	61.4856	135.316	2.20078	1.13802	0.0334785	up	-	-	-	-	-
LDBPK_050560	E9B8E6	E9B8E6_LEIDB	Uncharacterized protein	81.6605	29.1451	0.356905	-1.48639	0.0339309	down	-	-	integral component of membrane [GO:0016021]	GO:0016021	integral component of membrane [GO:0016021]
LDBPK_310750	E9BMJ8	E9BMJ8_LEIDB	Uncharacterized protein	11.5285	47.8812	4.15327	2.05425	0.0344656	up	transmembrane transport [GO:0055085]	-	integral component of membrane [GO:0016021]	GO:0016021; GO:0055085	integral component of membrane [GO:0016021]; transmembrane transport [GO:0055085]
LDBPK_100280	E9BA76	E9BA76_LEIDB	Uncharacterized protein	134.5	245.651	1.82641	0.869009	0.0352795	up	-	-	integral component of membrane [GO:0016021]	GO:0016021	integral component of membrane [GO:0016021]
LDBPK_131120	E9BBI6	E9BBI6_LEIDB	40S ribosomal protein S4	2231.73	1541.57	0.690748	-0.533769	0.0356456	down	translation [GO:0006412]	rRNA binding [GO:0019843]; structural constituent of ribosome [GO:0003735]	ribosome [GO:0005840]	GO:0019843; GO:0005840; GO:0003735; GO:0006412	ribosome [GO:0005840]; rRNA binding [GO:0019843]; structural constituent of ribosome [GO:0003735]; translation [GO:0006412]
LDBPK_313000	E9BN70	E9BN70_LEIDB	Nucleoporin (NUP54/57), putative	132.578	60.3719	0.455368	-1.13489	0.035968	down	-	-	nuclear pore [GO:0005643]	GO:0005643	nuclear pore [GO:0005643]
LDBPK_290380	E9BKI4	E9BKI4_LEIDB	Protein kinase-like protein	25.9392	74.9444	2.88923	1.53069	0.0362179	up	-	ATP binding [GO:0005524]; protein serine/threonine kinase activity [GO:0004674]	-	GO:0005524; GO:0004674	ATP binding [GO:0005524]; protein serine/threonine kinase activity [GO:0004674]
LDBPK_130840	E9BBF8	E9BBF8_LEIDB	Actin-like protein, putative	119.128	52.0447	0.43688	-1.19469	0.0362487	down	-	-	-	-	-
LDBPK_353150	E9BSI5	E9BSI5_LEIDB	ATP-dependent RNA helicase, putative	140.264	252.937	1.8033	0.850637	0.0370199	up	-	ATP binding [GO:0005524]; helicase activity [GO:0004386]; nucleic acid binding [GO:0003676]	-	GO:0005524; GO:0004386; GO:0003676	ATP binding [GO:0005524]; helicase activity [GO:0004386]; nucleic acid binding [GO:0003676]
LDBPK_211600	E9BFE6	E9BFE6_LEIDB	Uncharacterized protein	80.6998	163.421	2.02504	1.01795	0.037272	up	-	-	-	-	-
LDBPK_151130	E9BCF1	E9BCF1_LEIDB	Developmentally regulated protein, putative	99.914	40.5949	0.406298	-1.29939	0.0374405	down	-	-	integral component of membrane [GO:0016021]	GO:0016021	integral component of membrane [GO:0016021]
LDBPK_281770	E9BJP8	E9BJP8_LEIDB	Uncharacterized protein	6.72498	36.4313	5.41731	2.43758	0.0380117	up	-	-	-	-	-
LDBPK_300840	E9BLH7	E9BLH7_LEIDB	Uncharacterized protein	87.4248	33.3086	0.380998	-1.39215	0.0380718	down	-	-	-	-	-
LDBPK_360530	E9BTB2	E9BTB2_LEIDB	DNAJ domain protein, putative	81.6605	164.461	2.01397	1.01004	0.0381151	up	-	-	-	-	-
LDBPK_120270	E9BB02	E9BB02_LEIDB	Uncharacterized protein	38.4285	95.7623	2.49196	1.31728	0.0382676	up	-	-	-	-	-
LDBPK_322240	E9BNX6	E9BNX6_LEIDB	Uncharacterized protein	11.5285	46.8403	4.06298	2.02254	0.0388137	up	-	-	-	-	-
LDBPK_331010	E9BQ30	E9BQ30_LEIDB	Nicotinate phosphoribosyltransferase, putative	10.5678	44.7585	4.23535	2.08248	0.03912	up	NAD biosynthetic process [GO:0009435]; nicotinate nucleotide biosynthetic process [GO:0019357]	nicotinate-nucleotide diphosphorylase (carboxylating) activity [GO:0004514]; nicotinate phosphoribosyltransferase activity [GO:0004516]	-	GO:0009435; GO:0019357; GO:0004516; GO:0004514	nicotinate phosphoribosyltransferase activity [GO:0004516]; nicotinate-nucleotide diphosphorylase (carboxylating) activity [GO:0004514]; NAD biosynthetic process [GO:0009435]; nicotinate nucleotide biosynthetic process [GO:0019357]
LDBPK_260890	E9BIA1	E9BIA1_LEIDB	Uncharacterized protein	109.521	46.8403	0.427682	-1.22539	0.0391451	down	cell redox homeostasis [GO:0045454]	electron carrier activity [GO:0009055]; protein disulfide oxidoreductase activity [GO:0015035]	cell [GO:0005623]	GO:0005623; GO:0045454; GO:0009055; GO:0015035	cell [GO:0005623]; electron carrier activity [GO:0009055]; protein disulfide oxidoreductase activity [GO:0015035]; cell redox homeostasis [GO:0045454]
LDBPK_060160	E9B8M7	E9B8M7_LEIDB	Uncharacterized protein	127.775	58.2901	0.456195	-1.13228	0.0393562	down	-	-	-	-	-
LDBPK_170660	E9BD87	E9BD87_LEIDB	P-type ATPase, putative	122.01	223.792	1.83421	0.875157	0.0404178	up	-	ATP binding [GO:0005524]; hydrolase activity [GO:0016787]; metal ion binding [GO:0046872]	integral component of membrane [GO:0016021]	GO:0005524; GO:0016787; GO:0016021; GO:0046872	integral component of membrane [GO:0016021]; ATP binding [GO:0005524]; hydrolase activity [GO:0016787]; metal ion binding [GO:0046872]
LDBPK_251080	E9BHL2	E9BHL2_LEIDB	Uncharacterized protein	140.264	66.6173	0.474942	-1.07418	0.040673	down	-	-	-	-	-
LDBPK_260930	E9BIA5	E9BIA5_LEIDB	Uncharacterized protein	184.457	95.7623	0.519159	-0.945752	0.0412531	down	-	-	-	-	-
LDBPK_080350	E9B9E0	E9B9E0_LEIDB	Uncharacterized protein	629.266	939.928	1.49369	0.57888	0.0416448	up	-	-	-	-	-
LDBPK_070330	E9B928	E9B928_LEIDB	Protein kinase, putative	31.7035	83.2716	2.62658	1.39318	0.0417181	up	-	ATP binding [GO:0005524]; protein kinase activity [GO:0004672]	-	GO:0005524; GO:0004672	ATP binding [GO:0005524]; protein kinase activity [GO:0004672]
LDBPK_251150	E9BHL9	E9BHL9_LEIDB	Uncharacterized protein	356.424	557.92	1.56533	0.646463	0.0418299	up	-	-	-	-	-
LDBPK_341150	E9BQR6	E9BQR6_LEIDB	Amastin-like surface protein, putative	432.32	267.51	0.618777	-0.692508	0.0420911	down	-	-	integral component of membrane [GO:0016021]	GO:0016021	integral component of membrane [GO:0016021]
LDBPK_252450	E9BHZ9	E9BHZ9_LEIDB	Serine/threonine-protein kinase, putative	13.45	49.963	3.71473	1.89326	0.0423127	up	-	ATP binding [GO:0005524]; protein kinase activity [GO:0004672]	-	GO:0005524; GO:0004672	ATP binding [GO:0005524]; protein kinase activity [GO:0004672]
LDBPK_160770	E9BCT0	E9BCT0_LEIDB	Uncharacterized protein	17.2928	57.2492	3.31058	1.72708	0.0429733	up	-	-	-	-	-
LDBPK_342950	E9BR93	E9BR93_LEIDB	Uncharacterized protein	104.718	44.7585	0.427421	-1.22627	0.0430616	down	regulation of protein secretion [GO:0050708]	-	cytoplasm [GO:0005737]	GO:0005737; GO:0050708	cytoplasm [GO:0005737]; regulation of protein secretion [GO:0050708]
LDBPK_301140	E9BLK7	E9BLK7_LEIDB	Uncharacterized protein	45.1535	105.13	2.32829	1.21927	0.0430713	up	-	-	-	-	-
LDBPK_040190	E9B7Y5	E9B7Y5_LEIDB	Surface antigen-like protein	36.507	90.5579	2.48056	1.31066	0.0443196	up	-	-	-	-	-
LDBPK_100130	E9BA61	E9BA61_LEIDB	Uncharacterized protein	46.1142	106.171	2.30236	1.20311	0.0445668	up	-	-	-	-	-
LDBPK_364460	E9BUF4	E9BUF4_LEIDB	Protein kinase-like protein	3.84285	28.1042	7.31337	2.87054	0.044625	up	-	ATP binding [GO:0005524]; protein serine/threonine kinase activity [GO:0004674]	-	GO:0005524; GO:0004674	ATP binding [GO:0005524]; protein serine/threonine kinase activity [GO:0004674]
LDBPK_151190	E9BCF7	E9BCF7_LEIDB	60S acidic ribosomal protein P2	1174.95	802.53	0.683033	-0.549973	0.0446929	down	translational elongation [GO:0006414]	structural constituent of ribosome [GO:0003735]	ribosome [GO:0005840]	GO:0005840; GO:0003735; GO:0006414	ribosome [GO:0005840]; structural constituent of ribosome [GO:0003735]; translational elongation [GO:0006414]
LDBPK_200360	E9BEI3	E9BEI3_LEIDB	Uncharacterized protein	90.3069	36.4313	0.403417	-1.30966	0.0454713	down	-	-	-	-	-
LDBPK_080140	E9B9N4	E9B9N4_LEIDB	Uncharacterized protein	244.981	396.581	1.61882	0.694943	0.0462785	up	-	-	-	-	-
LDBPK_333410	E9BPS8	E9BPS8_LEIDB	ABC transporter family-like protein	153.714	77.0262	0.501101	-0.996826	0.0466121	down	-	ATPase activity [GO:0016887]; ATP binding [GO:0005524]	-	GO:0005524; GO:0016887	ATP binding [GO:0005524]; ATPase activity [GO:0016887]
LDBPK_130420	E9BBB7	E9BBB7_LEIDB	Uncharacterized protein	194.064	104.089	0.536367	-0.898706	0.0468595	down	-	-	-	-	-
LDBPK_361600	E9BTL9	E9BTL9_LEIDB	Uncharacterized protein	132.578	235.242	1.77437	0.827303	0.0474904	up	-	GTPase activator activity [GO:0005096]	-	GO:0005096	GTPase activator activity [GO:0005096]
LDBPK_262230	-	-	-	533.195	343.495	0.644221	-0.634373	0.0482264	down	-	-	-	-	-
LDBPK_180290	E9BDL0	E9BDL0_LEIDB	Uncharacterized protein	38.4285	8.32716	0.216692	-2.20628	0.0485158	down	coenzyme A biosynthetic process [GO:0015937]	ATP binding [GO:0005524]; dephospho-CoA kinase activity [GO:0004140]	-	GO:0005524; GO:0015937; GO:0004140	ATP binding [GO:0005524]; dephospho-CoA kinase activity [GO:0004140]; coenzyme A biosynthetic process [GO:0015937]
LDBPK_322800	E9BP31	E9BP31_LEIDB	Amino acid transporter, putative	123.932	221.711	1.78897	0.839131	0.0493452	up	-	-	integral component of membrane [GO:0016021]	GO:0016021	integral component of membrane [GO:0016021]
LDBPK_332420	E9BPI1	E9BPI1_LEIDB	Protein kinase, putative	22.0964	64.5355	2.92064	1.54628	0.0494677	up	-	ATP binding [GO:0005524]; protein kinase activity [GO:0004672]	integral component of membrane [GO:0016021]	GO:0005524; GO:0016021; GO:0004672	integral component of membrane [GO:0016021]; ATP binding [GO:0005524]; protein kinase activity [GO:0004672]
