# Supplementary material for: RNA-Seq Revealed Expression of Many Novel Genes Associated With Leishmania donovani Persistence and Clearance in the Host Macrophage
Source: Front Cell Infect Microbiol. 2019 Feb 5;9:17. doi: 10.3389/fcimb.2019.00017 (PMC6370631; doi:10.3389/fcimb.2019.00017)
Supplement: Supplementary Data Sheet 7 — Gene ontology for the DE genes in L. donovani parasites. In virulent parasite compared to the non-virulent ones, gene ontology analysis of the DE genes at a P-value < 0.05, was done to elucidate their probable functions in host macrophage. [file Data_Sheet_7.xls]

## Sheet: Goseq_results_with_hypergeometr
Upregulated in virulent parasite compared to non-virulent parasite
category	over_represented_pvalue	under_represented_pvalue	numDEInCat	numInCat	term	ontology	over_represented_FDR	go_term
GO:0005524	0.00301599	0.999141	12	628	ATP binding	MF	1	MF ATP binding
GO:0004514	0.00826446	1	1	1	nicotinate-nucleotide diphosphorylase (carboxylating) activity	MF	1	MF nicotinate-nucleotide diphosphorylase (carboxylating) activity
GO:0004516	0.00826446	1	1	1	nicotinate phosphoribosyltransferase activity	MF	1	MF nicotinate phosphoribosyltransferase activity
GO:0004657	0.00826446	1	1	1	proline dehydrogenase activity	MF	1	MF proline dehydrogenase activity
GO:0006562	0.00826446	1	1	1	proline catabolic process	BP	1	BP proline catabolic process
GO:0009678	0.00826446	1	1	1	hydrogen-translocating pyrophosphatase activity	MF	1	MF hydrogen-translocating pyrophosphatase activity
GO:0019357	0.00826446	1	1	1	nicotinate nucleotide biosynthetic process	BP	1	BP nicotinate nucleotide biosynthetic process
GO:0004198	0.0114684	0.999467	2	20	calcium-dependent cysteine-type endopeptidase activity	MF	1	MF calcium-dependent cysteine-type endopeptidase activity
GO:0005215	0.0138004	0.999288	2	22	transporter activity	MF	1	MF transporter activity
GO:0015992	0.0164627	0.999934	1	2	proton transport	BP	1	BP proton transport
GO:0004427	0.0245952	0.999802	1	3	inorganic diphosphatase activity	MF	1	MF inorganic diphosphatase activity
GO:0009435	0.0245952	0.999802	1	3	NAD biosynthetic process	BP	1	BP NAD biosynthetic process
GO:0004672	0.0308031	0.993668	4	146	protein kinase activity	MF	1	MF protein kinase activity
GO:0042026	0.0326624	0.999607	1	4	protein refolding	BP	1	BP protein refolding
GO:0000166	0.041423	0.993012	3	94	nucleotide binding	MF	1	MF nucleotide binding
GO:0004674	0.0484511	0.994931	2	43	protein serine/threonine kinase activity	MF	1	MF protein serine/threonine kinase activity
Downregulated in virulent parasite compared to non-virulent parasite
category	over_represented_pvalue	under_represented_pvalue	numDEInCat	numInCat	term	ontology	over_represented_FDR	go_term
GO:0051920	0.000103507	1	2	3	peroxiredoxin activity	MF	0.119344	MF peroxiredoxin activity
GO:0004601	0.000342495	0.999998	2	5	peroxidase activity	MF	0.197448	MF peroxidase activity
GO:0017061	0.00601052	1	1	1	S-methyl-5-thioadenosine phosphorylase activity	MF	1	MF S-methyl-5-thioadenosine phosphorylase activity
GO:0004140	0.0119864	0.999965	1	2	dephospho-CoA kinase activity	MF	1	MF dephospho-CoA kinase activity
GO:0015937	0.0179279	0.999896	1	3	coenzyme A biosynthetic process	BP	1	BP coenzyme A biosynthetic process
GO:0050708	0.0179279	0.999896	1	3	regulation of protein secretion	BP	1	BP regulation of protein secretion
GO:0004402	0.0238351	0.999794	1	4	histone acetyltransferase activity	MF	1	MF histone acetyltransferase activity
GO:0006414	0.0238351	0.999794	1	4	translational elongation	BP	1	BP translational elongation
GO:0009116	0.0297082	0.999658	1	5	nucleoside metabolic process	BP	1	BP nucleoside metabolic process
GO:0005643	0.0355475	0.999488	1	6	nuclear pore	CC	1	CC nuclear pore
GO:0019843	0.0413531	0.999286	1	7	rRNA binding	MF	1	MF rRNA binding
