# Supplementary material for: RNA-Seq Revealed Expression of Many Novel Genes Associated With Leishmania donovani Persistence and Clearance in the Host Macrophage
Source: Front Cell Infect Microbiol. 2019 Feb 5;9:17. doi: 10.3389/fcimb.2019.00017 (PMC6370631; doi:10.3389/fcimb.2019.00017)
Supplement: Supplementary Data Sheet 8 — The DE genes enriched for each GO term in L. donovani parasites. In virulent parasites compared to the non-virulent ones, genes that were differentially expressed at a P-value < 0.05, were searched for their enrichment in the GO terms to elucidate their probable functions in host macrophage. [file Data_Sheet_8.xlsx]

## Sheet: Genes down reg. in nvAG83
Gene names	Uniprot Accession	Uniprot Entry name	Protein names	baseMean A25	baseMean A2nd	foldChange	log2FoldChange	pval	padj	Significant (pval)	Regulation	Gene ontology (biological process)	Gene ontology (molecular function)	Gene ontology (cellular component)	Gene ontology IDs	Gene ontology (GO)
LDBPK_230290	E9BG49	E9BG49_LEIDB	ABC-thiol transporter (Fragment)	910.755	1491.6	1.63777	0.711729	0.00770649	1	Yes	up	-	ATPase activity, coupled to transmembrane movement of substances [GO:0042626]; ATP binding [GO:0005524]	integral component of membrane [GO:0016021]	GO:0005524; GO:0042626; GO:0016021	integral component of membrane [GO:0016021]; ATP binding [GO:0005524]; ATPase activity, coupled to transmembrane movement of substances [GO:0042626]
LDBPK_020270	E9B7H4	E9B7H4_LEIDB	ABC1 transporter, putative	147.95	296.655	2.00511	1.00368	0.0104985	1	Yes	up	-	ATPase activity [GO:0016887]; ATP binding [GO:0005524]; transporter activity [GO:0005215]	integral component of membrane [GO:0016021]	GO:0005524; GO:0016887; GO:0016021; GO:0005215	integral component of membrane [GO:0016021]; ATP binding [GO:0005524]; ATPase activity [GO:0016887]; transporter activity [GO:0005215]
LDBPK_362140	E9BTS3	E9BTS3_LEIDB	Chaperonin HSP60, mitochondrial	255.549	447.585	1.75146	0.808559	0.0175168	1	Yes	up	protein refolding [GO:0042026]	ATP binding [GO:0005524]	cytoplasm [GO:0005737]	GO:0005524; GO:0005737; GO:0042026	cytoplasm [GO:0005737]; ATP binding [GO:0005524]; protein refolding [GO:0042026]
LDBPK_111230	E9BAW1	E9BAW1_LEIDB	ATP-binding cassette protein subfamily A, member 3, putative (Fragment)	191.182	346.618	1.81303	0.858403	0.0197207	1	Yes	up	-	ATPase activity [GO:0016887]; ATP binding [GO:0005524]; transporter activity [GO:0005215]	integral component of membrane [GO:0016021]	GO:0005524; GO:0016887; GO:0016021; GO:0005215	integral component of membrane [GO:0016021]; ATP binding [GO:0005524]; ATPase activity [GO:0016887]; transporter activity [GO:0005215]
LDBPK_100200	E9BA68	E9BA68_LEIDB	Mitogen-activated protein kinase, putative	35.5463	96.8032	2.7233	1.44535	0.0243902	1	Yes	up	-	ATP binding [GO:0005524]; protein kinase activity [GO:0004672]	-	GO:0005524; GO:0004672	ATP binding [GO:0005524]; protein kinase activity [GO:0004672]
LDBPK_290380	E9BKI4	E9BKI4_LEIDB	Protein kinase-like protein	25.9392	74.9444	2.88923	1.53069	0.0362179	1	Yes	up	-	ATP binding [GO:0005524]; protein serine/threonine kinase activity [GO:0004674]	-	GO:0005524; GO:0004674	ATP binding [GO:0005524]; protein serine/threonine kinase activity [GO:0004674]
LDBPK_353150	E9BSI5	E9BSI5_LEIDB	ATP-dependent RNA helicase, putative	140.264	252.937	1.8033	0.850637	0.0370199	1	Yes	up	-	ATP binding [GO:0005524]; helicase activity [GO:0004386]; nucleic acid binding [GO:0003676]	-	GO:0005524; GO:0004386; GO:0003676	ATP binding [GO:0005524]; helicase activity [GO:0004386]; nucleic acid binding [GO:0003676]
LDBPK_170660	E9BD87	E9BD87_LEIDB	P-type ATPase, putative	122.01	223.792	1.83421	0.875157	0.0404178	1	Yes	up	-	ATP binding [GO:0005524]; hydrolase activity [GO:0016787]; metal ion binding [GO:0046872]	integral component of membrane [GO:0016021]	GO:0005524; GO:0016787; GO:0016021; GO:0046872	integral component of membrane [GO:0016021]; ATP binding [GO:0005524]; hydrolase activity [GO:0016787]; metal ion binding [GO:0046872]
LDBPK_070330	E9B928	E9B928_LEIDB	Protein kinase, putative	31.7035	83.2716	2.62658	1.39318	0.0417181	1	Yes	up	-	ATP binding [GO:0005524]; protein kinase activity [GO:0004672]	-	GO:0005524; GO:0004672	ATP binding [GO:0005524]; protein kinase activity [GO:0004672]
LDBPK_252450	E9BHZ9	E9BHZ9_LEIDB	Serine/threonine-protein kinase, putative	13.45	49.963	3.71473	1.89326	0.0423127	1	Yes	up	-	ATP binding [GO:0005524]; protein kinase activity [GO:0004672]	-	GO:0005524; GO:0004672	ATP binding [GO:0005524]; protein kinase activity [GO:0004672]
LDBPK_364460	E9BUF4	E9BUF4_LEIDB	Protein kinase-like protein	3.84285	28.1042	7.31337	2.87054	0.044625	1	Yes	up	-	ATP binding [GO:0005524]; protein serine/threonine kinase activity [GO:0004674]	-	GO:0005524; GO:0004674	ATP binding [GO:0005524]; protein serine/threonine kinase activity [GO:0004674]
LDBPK_332420	E9BPI1	E9BPI1_LEIDB	Protein kinase, putative	22.0964	64.5355	2.92064	1.54628	0.0494677	1	Yes	up	-	ATP binding [GO:0005524]; protein kinase activity [GO:0004672]	integral component of membrane [GO:0016021]	GO:0005524; GO:0016021; GO:0004672	integral component of membrane [GO:0016021]; ATP binding [GO:0005524]; protein kinase activity [GO:0004672]
LDBPK_331010	E9BQ30	E9BQ30_LEIDB	Nicotinate phosphoribosyltransferase, putative	10.5678	44.7585	4.23535	2.08248	0.03912	1	Yes	up	NAD biosynthetic process [GO:0009435]; nicotinate nucleotide biosynthetic process [GO:0019357]	nicotinate-nucleotide diphosphorylase (carboxylating) activity [GO:0004514]; nicotinate phosphoribosyltransferase activity [GO:0004516]	-	GO:0009435; GO:0019357; GO:0004516; GO:0004514	nicotinate phosphoribosyltransferase activity [GO:0004516]; nicotinate-nucleotide diphosphorylase (carboxylating) activity [GO:0004514]; NAD biosynthetic process [GO:0009435]; nicotinate nucleotide biosynthetic process [GO:0019357]
LDBPK_261590	E9BIH1	E9BIH1_LEIDB	Proline oxidase, mitochondrial-like protein	16.3321	58.2901	3.56905	1.83554	0.032127	1	Yes	up	proline catabolic process [GO:0006562]	proline dehydrogenase activity [GO:0004657]	-	GO:0006562; GO:0004657	proline dehydrogenase activity [GO:0004657]; proline catabolic process [GO:0006562]
LDBPK_311240	E9BMP8	E9BMP8_LEIDB	Vacuolar-type proton translocating pyrophosphatase 1, putative	196.946	347.659	1.76525	0.819873	0.0252999	1	Yes	up	proton transport [GO:0015992]	hydrogen-translocating pyrophosphatase activity [GO:0009678]; inorganic diphosphatase activity [GO:0004427]	integral component of membrane [GO:0016021]	GO:0009678; GO:0004427; GO:0016021; GO:0015992	integral component of membrane [GO:0016021]; hydrogen-translocating pyrophosphatase activity [GO:0009678]; inorganic diphosphatase activity [GO:0004427]; proton transport [GO:0015992]
LDBPK_331010	E9BQ30	E9BQ30_LEIDB	Nicotinate phosphoribosyltransferase, putative	10.5678	44.7585	4.23535	2.08248	0.03912	1	Yes	up	NAD biosynthetic process [GO:0009435]; nicotinate nucleotide biosynthetic process [GO:0019357]	nicotinate-nucleotide diphosphorylase (carboxylating) activity [GO:0004514]; nicotinate phosphoribosyltransferase activity [GO:0004516]	-	GO:0009435; GO:0019357; GO:0004516; GO:0004514	nicotinate phosphoribosyltransferase activity [GO:0004516]; nicotinate-nucleotide diphosphorylase (carboxylating) activity [GO:0004514]; NAD biosynthetic process [GO:0009435]; nicotinate nucleotide biosynthetic process [GO:0019357]
LDBPK_310450	E9BMG9	E9BMG9_LEIDB	Cytoskeleton-associated protein CAP5.5, putative	99.914	212.343	2.12525	1.08763	0.0145169	1	Yes	up	-	calcium-dependent cysteine-type endopeptidase activity [GO:0004198]	intracellular [GO:0005622]	GO:0004198; GO:0005622	intracellular [GO:0005622]; calcium-dependent cysteine-type endopeptidase activity [GO:0004198]
LDBPK_310430	E9BMG7	E9BMG7_LEIDB	Calpain-like cysteine peptidase, putative	306.467	516.284	1.68463	0.752433	0.021132	1	Yes	up	-	calcium-dependent cysteine-type endopeptidase activity [GO:0004198]	intracellular [GO:0005622]	GO:0004198; GO:0005622	intracellular [GO:0005622]; calcium-dependent cysteine-type endopeptidase activity [GO:0004198]
LDBPK_020270	E9B7H4	E9B7H4_LEIDB	ABC1 transporter, putative	147.95	296.655	2.00511	1.00368	0.0104985	1	Yes	up	-	ATPase activity [GO:0016887]; ATP binding [GO:0005524]; transporter activity [GO:0005215]	integral component of membrane [GO:0016021]	GO:0005524; GO:0016887; GO:0016021; GO:0005215	integral component of membrane [GO:0016021]; ATP binding [GO:0005524]; ATPase activity [GO:0016887]; transporter activity [GO:0005215]
LDBPK_111230	E9BAW1	E9BAW1_LEIDB	ATP-binding cassette protein subfamily A, member 3, putative (Fragment)	191.182	346.618	1.81303	0.858403	0.0197207	1	Yes	up	-	ATPase activity [GO:0016887]; ATP binding [GO:0005524]; transporter activity [GO:0005215]	integral component of membrane [GO:0016021]	GO:0005524; GO:0016887; GO:0016021; GO:0005215	integral component of membrane [GO:0016021]; ATP binding [GO:0005524]; ATPase activity [GO:0016887]; transporter activity [GO:0005215]
LDBPK_311240	E9BMP8	E9BMP8_LEIDB	Vacuolar-type proton translocating pyrophosphatase 1, putative	196.946	347.659	1.76525	0.819873	0.0252999	1	Yes	up	proton transport [GO:0015992]	hydrogen-translocating pyrophosphatase activity [GO:0009678]; inorganic diphosphatase activity [GO:0004427]	integral component of membrane [GO:0016021]	GO:0009678; GO:0004427; GO:0016021; GO:0015992	integral component of membrane [GO:0016021]; hydrogen-translocating pyrophosphatase activity [GO:0009678]; inorganic diphosphatase activity [GO:0004427]; proton transport [GO:0015992]
LDBPK_363330	E9BU42	E9BU42_LEIDB	Receptor-type adenylate cyclase a-like protein	24.0178	80.1489	3.33706	1.73858	0.0165301	1	Yes	up	cyclic nucleotide biosynthetic process [GO:0009190]; intracellular signal transduction [GO:0035556]	nucleotide binding [GO:0000166]; phosphorus-oxygen lyase activity [GO:0016849]	integral component of membrane [GO:0016021]; intracellular [GO:0005622]	GO:0009190; GO:0016021; GO:0005622; GO:0035556; GO:0000166; GO:0016849	integral component of membrane [GO:0016021]; intracellular [GO:0005622]; nucleotide binding [GO:0000166]; phosphorus-oxygen lyase activity [GO:0016849]; cyclic nucleotide biosynthetic process [GO:0009190]; intracellular signal transduction [GO:0035556]
LDBPK_302200	E9BLW3	E9BLW3_LEIDB	RNA-binding protein, putative	40.3499	103.049	2.55388	1.35269	0.028495	1	Yes	up	-	nucleic acid binding [GO:0003676]; nucleotide binding [GO:0000166]	-	GO:0003676; GO:0000166	nucleic acid binding [GO:0003676]; nucleotide binding [GO:0000166]
LDBPK_354200	E9BSU0	E9BSU0_LEIDB	Polyadenylate-binding protein (PABP)	15.3714	56.2083	3.65669	1.87054	0.0327298	1	Yes	up	-	nucleotide binding [GO:0000166]; RNA binding [GO:0003723]	cytoplasm [GO:0005737]	GO:0003723; GO:0005737; GO:0000166	cytoplasm [GO:0005737]; nucleotide binding [GO:0000166]; RNA binding [GO:0003723]

## Sheet: Genes down reg in vAG83
Gene names	Uniprot Accession	Uniprot Entry name	Protein names	baseMean A25	baseMean A2nd	foldChange	log2FoldChange	pval	padj	Significant (pval)	Regulation	Gene ontology (biological process)	Gene ontology (molecular function)	Gene ontology (cellular component)	Gene ontology IDs	Gene ontology (GO)
LDBPK_151120	E9BCF0	E9BCF0_LEIDB	Tryparedoxin peroxidase	362.188	147.807	0.408095	-1.29302	0.0006419	1	Yes	down	-	peroxidase activity [GO:0004601]; peroxiredoxin activity [GO:0051920]	-	GO:0004601; GO:0051920	peroxidase activity [GO:0004601]; peroxiredoxin activity [GO:0051920]
LDBPK_151140	E9BCF2	E9BCF2_LEIDB	Tryparedoxin peroxidase	758.962	454.871	0.599333	-0.73857	0.0134851	1	Yes	down	-	peroxidase activity [GO:0004601]; peroxiredoxin activity [GO:0051920]	-	GO:0004601; GO:0051920	peroxidase activity [GO:0004601]; peroxiredoxin activity [GO:0051920]
LDBPK_050830	E9B8H3	E9B8H3_LEIDB	Methylthioadenosine phosphorylase, putative	299.742	156.134	0.520895	-0.940935	0.015624	1	Yes	down	nucleoside metabolic process [GO:0009116]	S-methyl-5-thioadenosine phosphorylase activity [GO:0017061]	-	GO:0017061; GO:0009116	S-methyl-5-thioadenosine phosphorylase activity [GO:0017061]; nucleoside metabolic process [GO:0009116]
LDBPK_180290	E9BDL0	E9BDL0_LEIDB	Uncharacterized protein	38.4285	8.32716	0.216692	-2.20628	0.0485158	1	Yes	down	coenzyme A biosynthetic process [GO:0015937]	ATP binding [GO:0005524]; dephospho-CoA kinase activity [GO:0004140]	-	GO:0005524; GO:0015937; GO:0004140	ATP binding [GO:0005524]; dephospho-CoA kinase activity [GO:0004140]; coenzyme A biosynthetic process [GO:0015937]
LDBPK_180290	E9BDL0	E9BDL0_LEIDB	Uncharacterized protein	38.4285	8.32716	0.216692	-2.20628	0.0485158	1	Yes	down	coenzyme A biosynthetic process [GO:0015937]	ATP binding [GO:0005524]; dephospho-CoA kinase activity [GO:0004140]	-	GO:0005524; GO:0015937; GO:0004140	ATP binding [GO:0005524]; dephospho-CoA kinase activity [GO:0004140]; coenzyme A biosynthetic process [GO:0015937]
LDBPK_342950	E9BR93	E9BR93_LEIDB	Uncharacterized protein	104.718	44.7585	0.427421	-1.22627	0.0430616	1	Yes	down	regulation of protein secretion [GO:0050708]	-	cytoplasm [GO:0005737]	GO:0005737; GO:0050708	cytoplasm [GO:0005737]; regulation of protein secretion [GO:0050708]
LDBPK_130170	E9BB92	E9BB92_LEIDB	Histone acetyltransferase (EC 2.3.1.48)	377.56	215.465	0.570679	-0.80925	0.0236739	1	Yes	down	regulation of transcription, DNA-templated [GO:0006355]	histone acetyltransferase activity [GO:0004402]	nucleus [GO:0005634]	GO:0004402; GO:0005634; GO:0006355	nucleus [GO:0005634]; histone acetyltransferase activity [GO:0004402]; regulation of transcription, DNA-templated [GO:0006355]
LDBPK_151190	E9BCF7	E9BCF7_LEIDB	60S acidic ribosomal protein P2	1174.95	802.53	0.683033	-0.549973	0.0446929	1	Yes	down	translational elongation [GO:0006414]	structural constituent of ribosome [GO:0003735]	ribosome [GO:0005840]	GO:0005840; GO:0003735; GO:0006414	ribosome [GO:0005840]; structural constituent of ribosome [GO:0003735]; translational elongation [GO:0006414]
LDBPK_050830	E9B8H3	E9B8H3_LEIDB	Methylthioadenosine phosphorylase, putative	299.742	156.134	0.520895	-0.940935	0.015624	1	Yes	down	nucleoside metabolic process [GO:0009116]	S-methyl-5-thioadenosine phosphorylase activity [GO:0017061]	-	GO:0017061; GO:0009116	S-methyl-5-thioadenosine phosphorylase activity [GO:0017061]; nucleoside metabolic process [GO:0009116]
LDBPK_313000	E9BN70	E9BN70_LEIDB	Nucleoporin (NUP54/57), putative	132.578	60.3719	0.455368	-1.13489	0.035968	1	Yes	down	-	-	nuclear pore [GO:0005643]	GO:0005643	nuclear pore [GO:0005643]
LDBPK_131120	E9BBI6	E9BBI6_LEIDB	40S ribosomal protein S4	2231.73	1541.57	0.690748	-0.533769	0.0356456	1	Yes	down	translation [GO:0006412]	rRNA binding [GO:0019843]; structural constituent of ribosome [GO:0003735]	ribosome [GO:0005840]	GO:0019843; GO:0005840; GO:0003735; GO:0006412	ribosome [GO:0005840]; rRNA binding [GO:0019843]; structural constituent of ribosome [GO:0003735]; translation [GO:0006412]
